# Supplementary material for: Warhead biosynthesis and the origin of structural diversity in hydroxamate metalloproteinase inhibitors
Source: Nat Commun. 2017 Dec 6;8:1965. doi: 10.1038/s41467-017-01975-6 (PMC5719088; doi:10.1038/s41467-017-01975-6)
Supplement: Supplementary file 4 — Supplementary Data 1 [file 41467_2017_1975_MOESM4_ESM.zip]

Archive with 12 entries (12 files):
- CytoscapeSession-2017_09_02-22_19/Original network.xgmml
- CytoscapeSession-2017_09_02-22_19/Filtered network.xgmml
- CytoscapeSession-2017_09_02-22_19/Matlystatins only.xgmml
- CytoscapeSession-2017_09_02-22_19/Matlystatin-containing network.xgmml
- CytoscapeSession-2017_09_02-22_19/cysession.xml
- CytoscapeSession-2017_09_02-22_19/session_vizmap.props
- CytoscapeSession-2017_09_02-22_19/session_cytoscape.props
- CytoscapeSession-2017_09_02-22_19/session_bookmarks.xml
- CytoscapeSession-2017_09_02-22_19/plugins/CsFilter/old_filters.props
- CytoscapeSession-2017_09_02-22_19/plugins/FilterPlugin/session_filters.props
- CytoscapeSession-2017_09_02-22_19/plugins/AttributeBrowserPlugin/attributeBrowser.props
- CytoscapeSession-2017_09_02-22_19/images/image_metadata.props
