# Supplementary material for: Warhead biosynthesis and the origin of structural diversity in hydroxamate metalloproteinase inhibitors
Source: Nat Commun. 2017 Dec 6;8:1965. doi: 10.1038/s41467-017-01975-6 (PMC5719088; doi:10.1038/s41467-017-01975-6)
Supplement: Supplementary file 4 — Supplementary Data 1 [file 41467_2017_1975_MOESM4_ESM.zip › CytoscapeSession-2017_09_02-22_19/Original network.xgmml]

<?xml version="1.0" encoding="UTF-8" standalone="yes"?>
<graph label="Original network" xmlns:dc="http://purl.org/dc/elements/1.1/" xmlns:xlink="http://www.w3.org/1999/xlink" xmlns:rdf="http://www.w3.org/1999/02/22-rdf-syntax-ns#" xmlns:cy="http://www.cytoscape.org" xmlns="http://www.cs.rpi.edu/XGMML"  directed="1">
  <att name="documentVersion" value="1.1"/>
  <att name="networkMetadata">
    <rdf:RDF>
      <rdf:Description rdf:about="http://www.cytoscape.org/">
        <dc:type>Protein-Protein Interaction</dc:type>
        <dc:description>N/A</dc:description>
        <dc:identifier>N/A</dc:identifier>
        <dc:date>2017-09-02 22:19:08</dc:date>
        <dc:title>Original network</dc:title>
        <dc:source>http://www.cytoscape.org/</dc:source>
        <dc:format>Cytoscape-XGMML</dc:format>
      </rdf:Description>
    </rdf:RDF>
  </att>
  <att type="string" name="backgroundColor" value="#ffffff"/>
  <att type="real" name="GRAPH_VIEW_ZOOM" value="0.2382437553381299"/>
  <att type="real" name="GRAPH_VIEW_CENTER_X" value="869.359179543579"/>
  <att type="real" name="GRAPH_VIEW_CENTER_Y" value="927.5815940045612"/>
  <att type="boolean" name="NODE_SIZE_LOCKED" value="true"/>
  <att type="string" name="__layoutAlgorithm" value="force-directed" cy:hidden="true"/>
  <node label="2" id="-132">
    <att type="string" name="AllFiles" value="AA BPM D7 1_Seg1Ev1.mzXML:418###"/>
    <att type="string" name="AllGroups" value=""/>
    <att type="string" name="AllOrganisms" value="N/A"/>
    <att type="string" name="DefaultGroups" value="G1,"/>
    <att type="integer" name="EvenOdd" value="0"/>
    <att type="integer" name="G1" value="1"/>
    <att type="integer" name="G2" value="0"/>
    <att type="integer" name="G3" value="0"/>
    <att type="integer" name="G4" value="0"/>
    <att type="integer" name="G5" value="0"/>
    <att type="integer" name="G6" value="0"/>
    <att type="string" name="LibraryID" value="N/A"/>
    <att type="integer" name="NumberOrganismIDs" value="0"/>
    <att type="string" name="ProteoSAFeClusterLink" value="http://gnps.ucsd.edu//ProteoSAFe/result.jsp?task=876a7eb59a9940079944549a810335c3&amp;view=cluster_details&amp;protein=2"/>
    <att type="real" name="RTMean" value="97.7"/>
    <att type="real" name="RTStdErr" value="0.0"/>
    <att type="integer" name="UniqueFileSourcesCount" value="1"/>
    <att type="string" name="canonicalName" value="2"/>
    <att type="string" name="cluster index" value="2"/>
    <att type="list" name="cytoscape.alias.list">
      <att type="string" name="cytoscape.alias.list" value="2"/>
    </att>
    <att type="integer" name="number of spectra" value="1"/>
    <att type="real" name="parent mass" value="208.09"/>
    <att type="integer" name="precursor charge" value="0"/>
    <att type="real" name="precursor mass" value="208.09"/>
    <att type="integer" name="sum(precursor intensity)" value="0"/>
    <graphics type="ELLIPSE" h="40.0" w="40.0" x="330.8851623535156" y="851.4627075195312" fill="#666666" width="3" outline="#000000"/>
  </node>
  <node label="34" id="-131">
    <att type="string" name="AllFiles" value="AA TSB D7 1_Seg1Ev1.mzXML:204###AA TSB D7 1_Seg1Ev1.mzXML:212###"/>
    <att type="string" name="AllGroups" value=""/>
    <att type="string" name="AllOrganisms" value="N/A"/>
    <att type="string" name="DefaultGroups" value="G3,"/>
    <att type="integer" name="EvenOdd" value="0"/>
    <att type="integer" name="G1" value="0"/>
    <att type="integer" name="G2" value="0"/>
    <att type="integer" name="G3" value="2"/>
    <att type="integer" name="G4" value="0"/>
    <att type="integer" name="G5" value="0"/>
    <att type="integer" name="G6" value="0"/>
    <att type="string" name="LibraryID" value="N/A"/>
    <att type="integer" name="NumberOrganismIDs" value="0"/>
    <att type="string" name="ProteoSAFeClusterLink" value="http://gnps.ucsd.edu//ProteoSAFe/result.jsp?task=876a7eb59a9940079944549a810335c3&amp;view=cluster_details&amp;protein=34"/>
    <att type="real" name="RTMean" value="45.15"/>
    <att type="real" name="RTStdErr" value="1.34350288425"/>
    <att type="integer" name="UniqueFileSourcesCount" value="1"/>
    <att type="string" name="canonicalName" value="34"/>
    <att type="string" name="cluster index" value="34"/>
    <att type="list" name="cytoscape.alias.list">
      <att type="string" name="cytoscape.alias.list" value="34"/>
    </att>
    <att type="integer" name="number of spectra" value="2"/>
    <att type="real" name="parent mass" value="293.16"/>
    <att type="integer" name="precursor charge" value="0"/>
    <att type="real" name="precursor mass" value="293.16"/>
    <att type="integer" name="sum(precursor intensity)" value="0"/>
    <graphics type="ELLIPSE" h="40.0" w="40.0" x="404.6807861328125" y="799.34716796875" fill="#666666" width="3" outline="#000000"/>
  </node>
  <node label="43" id="-130">
    <att type="string" name="AllFiles" value="AA MPM D7 1_Seg1Ev1.mzXML:126###AA MPM D7 1_Seg1Ev1.mzXML:132###AA MPM D7 1_Seg1Ev1.mzXML:138###AA MPM D7 1_Seg1Ev1.mzXML:144###AA MPM D7 2_Seg1Ev1.mzXML:122###AA MPM D7 2_Seg1Ev1.mzXML:134###AA MPM D7 2_Seg1Ev1.mzXML:140###AA MPM D7 2_Seg1Ev1.mzXML:152###"/>
    <att type="string" name="AllGroups" value=""/>
    <att type="string" name="AllOrganisms" value="N/A"/>
    <att type="string" name="DefaultGroups" value="G2,"/>
    <att type="integer" name="EvenOdd" value="0"/>
    <att type="integer" name="G1" value="0"/>
    <att type="integer" name="G2" value="8"/>
    <att type="integer" name="G3" value="0"/>
    <att type="integer" name="G4" value="0"/>
    <att type="integer" name="G5" value="0"/>
    <att type="integer" name="G6" value="0"/>
    <att type="string" name="LibraryID" value="N/A"/>
    <att type="integer" name="NumberOrganismIDs" value="0"/>
    <att type="string" name="ProteoSAFeClusterLink" value="http://gnps.ucsd.edu//ProteoSAFe/result.jsp?task=876a7eb59a9940079944549a810335c3&amp;view=cluster_details&amp;protein=43"/>
    <att type="real" name="RTMean" value="30.0"/>
    <att type="real" name="RTStdErr" value="2.43427900737"/>
    <att type="integer" name="UniqueFileSourcesCount" value="2"/>
    <att type="string" name="canonicalName" value="43"/>
    <att type="string" name="cluster index" value="43"/>
    <att type="list" name="cytoscape.alias.list">
      <att type="string" name="cytoscape.alias.list" value="43"/>
    </att>
    <att type="integer" name="number of spectra" value="8"/>
    <att type="real" name="parent mass" value="310.13"/>
    <att type="integer" name="precursor charge" value="0"/>
    <att type="real" name="precursor mass" value="310.13"/>
    <att type="integer" name="sum(precursor intensity)" value="0"/>
    <graphics type="ELLIPSE" h="40.0" w="40.0" x="233.33226013183594" y="859.4447631835938" fill="#666666" width="3" outline="#000000"/>
  </node>
  <node label="4" id="-129">
    <att type="string" name="AllFiles" value="AA MPM D7 1_Seg1Ev1.mzXML:120###"/>
    <att type="string" name="AllGroups" value=""/>
    <att type="string" name="AllOrganisms" value="N/A"/>
    <att type="string" name="DefaultGroups" value="G2,"/>
    <att type="integer" name="EvenOdd" value="0"/>
    <att type="integer" name="G1" value="0"/>
    <att type="integer" name="G2" value="1"/>
    <att type="integer" name="G3" value="0"/>
    <att type="integer" name="G4" value="0"/>
    <att type="integer" name="G5" value="0"/>
    <att type="integer" name="G6" value="0"/>
    <att type="string" name="LibraryID" value="N/A"/>
    <att type="integer" name="NumberOrganismIDs" value="0"/>
    <att type="string" name="ProteoSAFeClusterLink" value="http://gnps.ucsd.edu//ProteoSAFe/result.jsp?task=876a7eb59a9940079944549a810335c3&amp;view=cluster_details&amp;protein=4"/>
    <att type="real" name="RTMean" value="25.9"/>
    <att type="real" name="RTStdErr" value="0.0"/>
    <att type="integer" name="UniqueFileSourcesCount" value="1"/>
    <att type="string" name="canonicalName" value="4"/>
    <att type="string" name="cluster index" value="4"/>
    <att type="list" name="cytoscape.alias.list">
      <att type="string" name="cytoscape.alias.list" value="4"/>
    </att>
    <att type="integer" name="number of spectra" value="1"/>
    <att type="real" name="parent mass" value="212.1"/>
    <att type="integer" name="precursor charge" value="0"/>
    <att type="real" name="precursor mass" value="212.1"/>
    <att type="integer" name="sum(precursor intensity)" value="0"/>
    <graphics type="ELLIPSE" h="40.0" w="40.0" x="462.02703857421875" y="931.4278564453125" fill="#666666" width="3" outline="#000000"/>
  </node>
  <node label="10" id="-128">
    <att type="string" name="AllFiles" value="AA TSB D7 2_Seg1Ev1.mzXML:324###"/>
    <att type="string" name="AllGroups" value=""/>
    <att type="string" name="AllOrganisms" value="N/A"/>
    <att type="string" name="DefaultGroups" value="G3,"/>
    <att type="integer" name="EvenOdd" value="0"/>
    <att type="integer" name="G1" value="0"/>
    <att type="integer" name="G2" value="0"/>
    <att type="integer" name="G3" value="1"/>
    <att type="integer" name="G4" value="0"/>
    <att type="integer" name="G5" value="0"/>
    <att type="integer" name="G6" value="0"/>
    <att type="string" name="LibraryID" value="N/A"/>
    <att type="integer" name="NumberOrganismIDs" value="0"/>
    <att type="string" name="ProteoSAFeClusterLink" value="http://gnps.ucsd.edu//ProteoSAFe/result.jsp?task=876a7eb59a9940079944549a810335c3&amp;view=cluster_details&amp;protein=10"/>
    <att type="real" name="RTMean" value="74.0"/>
    <att type="real" name="RTStdErr" value="0.0"/>
    <att type="integer" name="UniqueFileSourcesCount" value="1"/>
    <att type="string" name="canonicalName" value="10"/>
    <att type="string" name="cluster index" value="10"/>
    <att type="list" name="cytoscape.alias.list">
      <att type="string" name="cytoscape.alias.list" value="10"/>
    </att>
    <att type="integer" name="number of spectra" value="1"/>
    <att type="real" name="parent mass" value="243.13"/>
    <att type="integer" name="precursor charge" value="0"/>
    <att type="real" name="precursor mass" value="243.13"/>
    <att type="integer" name="sum(precursor intensity)" value="0"/>
    <graphics type="ELLIPSE" h="40.0" w="40.0" x="470.978271484375" y="833.0884399414062" fill="#666666" width="3" outline="#000000"/>
  </node>
  <node label="8" id="-127">
    <att type="string" name="AllFiles" value="AA TSB D7 1_Seg1Ev1.mzXML:80###AA TSB D7 1_Seg1Ev1.mzXML:88###AA TSB D7 1_Seg1Ev1.mzXML:96###AA TSB D7 1_Seg1Ev1.mzXML:104###AA TSB D7 1_Seg1Ev1.mzXML:112###AA TSB D7 1_Seg1Ev1.mzXML:120###AA TSB D7 2_Seg1Ev1.mzXML:82###AA TSB D7 2_Seg1Ev1.mzXML:92###AA TSB D7 2_Seg1Ev1.mzXML:100###AA TSB D7 2_Seg1Ev1.mzXML:108###AA TSB D7 2_Seg1Ev1.mzXML:116###"/>
    <att type="string" name="AllGroups" value=""/>
    <att type="string" name="AllOrganisms" value="N/A"/>
    <att type="string" name="DefaultGroups" value="G3,"/>
    <att type="integer" name="EvenOdd" value="0"/>
    <att type="integer" name="G1" value="0"/>
    <att type="integer" name="G2" value="0"/>
    <att type="integer" name="G3" value="11"/>
    <att type="integer" name="G4" value="0"/>
    <att type="integer" name="G5" value="0"/>
    <att type="integer" name="G6" value="0"/>
    <att type="string" name="LibraryID" value="N/A"/>
    <att type="integer" name="NumberOrganismIDs" value="0"/>
    <att type="string" name="ProteoSAFeClusterLink" value="http://gnps.ucsd.edu//ProteoSAFe/result.jsp?task=876a7eb59a9940079944549a810335c3&amp;view=cluster_details&amp;protein=8"/>
    <att type="real" name="RTMean" value="19.5636363636"/>
    <att type="real" name="RTStdErr" value="2.70380203686"/>
    <att type="integer" name="UniqueFileSourcesCount" value="2"/>
    <att type="string" name="canonicalName" value="8"/>
    <att type="string" name="cluster index" value="8"/>
    <att type="list" name="cytoscape.alias.list">
      <att type="string" name="cytoscape.alias.list" value="8"/>
    </att>
    <att type="integer" name="number of spectra" value="11"/>
    <att type="real" name="parent mass" value="235.12"/>
    <att type="integer" name="precursor charge" value="0"/>
    <att type="real" name="precursor mass" value="235.12"/>
    <att type="integer" name="sum(precursor intensity)" value="0"/>
    <graphics type="ELLIPSE" h="40.0" w="40.0" x="672.308837890625" y="1324.0076904296875" fill="#666666" width="3" outline="#000000"/>
  </node>
  <node label="12" id="-126">
    <att type="string" name="AllFiles" value="AA TSB D7 1_Seg1Ev1.mzXML:110###AA TSB D7 1_Seg1Ev1.mzXML:118###AA TSB D7 1_Seg1Ev1.mzXML:124###AA TSB D7 1_Seg1Ev1.mzXML:132###AA TSB D7 1_Seg1Ev1.mzXML:138###AA TSB D7 1_Seg1Ev1.mzXML:146###AA TSB D7 1_Seg1Ev1.mzXML:152###AA TSB D7 2_Seg1Ev1.mzXML:118###AA TSB D7 2_Seg1Ev1.mzXML:130###AA TSB D7 2_Seg1Ev1.mzXML:140###AA TSB D7 2_Seg1Ev1.mzXML:146###"/>
    <att type="string" name="AllGroups" value=""/>
    <att type="string" name="AllOrganisms" value="N/A"/>
    <att type="string" name="DefaultGroups" value="G3,"/>
    <att type="integer" name="EvenOdd" value="0"/>
    <att type="integer" name="G1" value="0"/>
    <att type="integer" name="G2" value="0"/>
    <att type="integer" name="G3" value="11"/>
    <att type="integer" name="G4" value="0"/>
    <att type="integer" name="G5" value="0"/>
    <att type="integer" name="G6" value="0"/>
    <att type="string" name="LibraryID" value="N/A"/>
    <att type="integer" name="NumberOrganismIDs" value="0"/>
    <att type="string" name="ProteoSAFeClusterLink" value="http://gnps.ucsd.edu//ProteoSAFe/result.jsp?task=876a7eb59a9940079944549a810335c3&amp;view=cluster_details&amp;protein=12"/>
    <att type="real" name="RTMean" value="26.6363636364"/>
    <att type="real" name="RTStdErr" value="3.21038088933"/>
    <att type="integer" name="UniqueFileSourcesCount" value="2"/>
    <att type="string" name="canonicalName" value="12"/>
    <att type="string" name="cluster index" value="12"/>
    <att type="list" name="cytoscape.alias.list">
      <att type="string" name="cytoscape.alias.list" value="12"/>
    </att>
    <att type="integer" name="number of spectra" value="11"/>
    <att type="real" name="parent mass" value="251.149"/>
    <att type="integer" name="precursor charge" value="0"/>
    <att type="real" name="precursor mass" value="251.149"/>
    <att type="integer" name="sum(precursor intensity)" value="0"/>
    <graphics type="ELLIPSE" h="40.0" w="40.0" x="669.9873046875" y="1431.7470703125" fill="#666666" width="3" outline="#000000"/>
  </node>
  <node label="9" id="-125">
    <att type="string" name="AllFiles" value="AA TSB D7 2_Seg1Ev1.mzXML:148###"/>
    <att type="string" name="AllGroups" value=""/>
    <att type="string" name="AllOrganisms" value="N/A"/>
    <att type="string" name="DefaultGroups" value="G3,"/>
    <att type="integer" name="EvenOdd" value="1"/>
    <att type="integer" name="G1" value="0"/>
    <att type="integer" name="G2" value="0"/>
    <att type="integer" name="G3" value="1"/>
    <att type="integer" name="G4" value="0"/>
    <att type="integer" name="G5" value="0"/>
    <att type="integer" name="G6" value="0"/>
    <att type="string" name="LibraryID" value="N/A"/>
    <att type="integer" name="NumberOrganismIDs" value="0"/>
    <att type="string" name="ProteoSAFeClusterLink" value="http://gnps.ucsd.edu//ProteoSAFe/result.jsp?task=876a7eb59a9940079944549a810335c3&amp;view=cluster_details&amp;protein=9"/>
    <att type="real" name="RTMean" value="30.5"/>
    <att type="real" name="RTStdErr" value="0.0"/>
    <att type="integer" name="UniqueFileSourcesCount" value="1"/>
    <att type="string" name="canonicalName" value="9"/>
    <att type="string" name="cluster index" value="9"/>
    <att type="list" name="cytoscape.alias.list">
      <att type="string" name="cytoscape.alias.list" value="9"/>
    </att>
    <att type="integer" name="number of spectra" value="1"/>
    <att type="real" name="parent mass" value="242.19"/>
    <att type="integer" name="precursor charge" value="0"/>
    <att type="real" name="precursor mass" value="242.19"/>
    <att type="integer" name="sum(precursor intensity)" value="0"/>
    <graphics type="ELLIPSE" h="40.0" w="40.0" x="261.19378662109375" y="226.7904510498047" fill="#666666" width="3" outline="#000000"/>
  </node>
  <node label="40" id="-124">
    <att type="string" name="AllFiles" value="AA MPM D7 2_Seg1Ev1.mzXML:550###"/>
    <att type="string" name="AllGroups" value=""/>
    <att type="string" name="AllOrganisms" value="N/A"/>
    <att type="string" name="DefaultGroups" value="G2,"/>
    <att type="integer" name="EvenOdd" value="1"/>
    <att type="integer" name="G1" value="0"/>
    <att type="integer" name="G2" value="1"/>
    <att type="integer" name="G3" value="0"/>
    <att type="integer" name="G4" value="0"/>
    <att type="integer" name="G5" value="0"/>
    <att type="integer" name="G6" value="0"/>
    <att type="string" name="LibraryID" value="N/A"/>
    <att type="integer" name="NumberOrganismIDs" value="0"/>
    <att type="string" name="ProteoSAFeClusterLink" value="http://gnps.ucsd.edu//ProteoSAFe/result.jsp?task=876a7eb59a9940079944549a810335c3&amp;view=cluster_details&amp;protein=40"/>
    <att type="real" name="RTMean" value="130.7"/>
    <att type="real" name="RTStdErr" value="0.0"/>
    <att type="integer" name="UniqueFileSourcesCount" value="1"/>
    <att type="string" name="canonicalName" value="40"/>
    <att type="string" name="cluster index" value="40"/>
    <att type="list" name="cytoscape.alias.list">
      <att type="string" name="cytoscape.alias.list" value="40"/>
    </att>
    <att type="integer" name="number of spectra" value="1"/>
    <att type="real" name="parent mass" value="308.22"/>
    <att type="integer" name="precursor charge" value="0"/>
    <att type="real" name="precursor mass" value="308.22"/>
    <att type="integer" name="sum(precursor intensity)" value="0"/>
    <graphics type="ELLIPSE" h="40.0" w="40.0" x="284.12322998046875" y="335.8887939453125" fill="#666666" width="3" outline="#000000"/>
  </node>
  <node label="57" id="-123">
    <att type="string" name="AllFiles" value="AA MPM D7 1_Seg1Ev1.mzXML:734###AA MPM D7 1_Seg1Ev1.mzXML:742###AA MPM D7 1_Seg1Ev1.mzXML:750###AA MPM D7 1_Seg1Ev1.mzXML:774###AA MPM D7 2_Seg1Ev1.mzXML:746###AA MPM D7 2_Seg1Ev1.mzXML:754###AA MPM D7 2_Seg1Ev1.mzXML:770###AA MPM D7 2_Seg1Ev1.mzXML:786###"/>
    <att type="string" name="AllGroups" value=""/>
    <att type="string" name="AllOrganisms" value="N/A"/>
    <att type="string" name="DefaultGroups" value="G2,"/>
    <att type="integer" name="EvenOdd" value="1"/>
    <att type="integer" name="G1" value="0"/>
    <att type="integer" name="G2" value="8"/>
    <att type="integer" name="G3" value="0"/>
    <att type="integer" name="G4" value="0"/>
    <att type="integer" name="G5" value="0"/>
    <att type="integer" name="G6" value="0"/>
    <att type="string" name="LibraryID" value="N/A"/>
    <att type="integer" name="NumberOrganismIDs" value="0"/>
    <att type="string" name="ProteoSAFeClusterLink" value="http://gnps.ucsd.edu//ProteoSAFe/result.jsp?task=876a7eb59a9940079944549a810335c3&amp;view=cluster_details&amp;protein=57"/>
    <att type="real" name="RTMean" value="172.55"/>
    <att type="real" name="RTStdErr" value="3.39789851021"/>
    <att type="integer" name="UniqueFileSourcesCount" value="2"/>
    <att type="string" name="canonicalName" value="57"/>
    <att type="string" name="cluster index" value="57"/>
    <att type="list" name="cytoscape.alias.list">
      <att type="string" name="cytoscape.alias.list" value="57"/>
    </att>
    <att type="integer" name="number of spectra" value="8"/>
    <att type="real" name="parent mass" value="354.28"/>
    <att type="integer" name="precursor charge" value="0"/>
    <att type="real" name="precursor mass" value="354.28"/>
    <att type="integer" name="sum(precursor intensity)" value="0"/>
    <graphics type="ELLIPSE" h="40.0" w="40.0" x="337.14862060546875" y="162.0421142578125" fill="#666666" width="3" outline="#000000"/>
  </node>
  <node label="13" id="-122">
    <att type="string" name="AllFiles" value="AA BPM D7 2_Seg1Ev1.mzXML:130###AA BPM D7 2_Seg1Ev1.mzXML:136###AA BPM D7 2_Seg1Ev1.mzXML:144###AA BPM D7 2_Seg1Ev1.mzXML:150###AA BPM D7 2_Seg1Ev1.mzXML:164###AA BPM D7 1_Seg1Ev1.mzXML:136###AA BPM D7 1_Seg1Ev1.mzXML:144###AA BPM D7 1_Seg1Ev1.mzXML:170###"/>
    <att type="string" name="AllGroups" value=""/>
    <att type="string" name="AllOrganisms" value="N/A"/>
    <att type="string" name="DefaultGroups" value="G1,"/>
    <att type="integer" name="EvenOdd" value="1"/>
    <att type="integer" name="G1" value="8"/>
    <att type="integer" name="G2" value="0"/>
    <att type="integer" name="G3" value="0"/>
    <att type="integer" name="G4" value="0"/>
    <att type="integer" name="G5" value="0"/>
    <att type="integer" name="G6" value="0"/>
    <att type="string" name="LibraryID" value="N/A"/>
    <att type="integer" name="NumberOrganismIDs" value="0"/>
    <att type="string" name="ProteoSAFeClusterLink" value="http://gnps.ucsd.edu//ProteoSAFe/result.jsp?task=876a7eb59a9940079944549a810335c3&amp;view=cluster_details&amp;protein=13"/>
    <att type="real" name="RTMean" value="30.375"/>
    <att type="real" name="RTStdErr" value="3.44829150243"/>
    <att type="integer" name="UniqueFileSourcesCount" value="2"/>
    <att type="string" name="canonicalName" value="13"/>
    <att type="string" name="cluster index" value="13"/>
    <att type="list" name="cytoscape.alias.list">
      <att type="string" name="cytoscape.alias.list" value="13"/>
    </att>
    <att type="integer" name="number of spectra" value="8"/>
    <att type="real" name="parent mass" value="253.115"/>
    <att type="integer" name="precursor charge" value="0"/>
    <att type="real" name="precursor mass" value="253.115"/>
    <att type="integer" name="sum(precursor intensity)" value="0"/>
    <graphics type="ELLIPSE" h="40.0" w="40.0" x="287.32135009765625" y="1083.551513671875" fill="#666666" width="3" outline="#000000"/>
  </node>
  <node label="14" id="-121">
    <att type="string" name="AllFiles" value="AA BPM D7 2_Seg1Ev1.mzXML:122###AA BPM D7 2_Seg1Ev1.mzXML:128###AA BPM D7 2_Seg1Ev1.mzXML:140###AA BPM D7 2_Seg1Ev1.mzXML:142###AA BPM D7 1_Seg1Ev1.mzXML:104###AA BPM D7 1_Seg1Ev1.mzXML:120###AA BPM D7 1_Seg1Ev1.mzXML:126###AA BPM D7 1_Seg1Ev1.mzXML:134###AA BPM D7 1_Seg1Ev1.mzXML:140###AA BPM D7 1_Seg1Ev1.mzXML:148###AA BPM D7 1_Seg1Ev1.mzXML:154###AA MPM D7 1_Seg1Ev1.mzXML:98###AA MPM D7 1_Seg1Ev1.mzXML:104###AA MPM D7 2_Seg1Ev1.mzXML:98###AA TSB D7 1_Seg1Ev1.mzXML:98###AA TSB D7 1_Seg1Ev1.mzXML:106###AA TSB D7 1_Seg1Ev1.mzXML:114###AA TSB D7 1_Seg1Ev1.mzXML:122###AA TSB D7 1_Seg1Ev1.mzXML:128###AA TSB D7 1_Seg1Ev1.mzXML:142###AA TSB D7 2_Seg1Ev1.mzXML:96###AA TSB D7 2_Seg1Ev1.mzXML:104###AA TSB D7 2_Seg1Ev1.mzXML:114###AA TSB D7 2_Seg1Ev1.mzXML:122###AA TSB D7 2_Seg1Ev1.mzXML:128###AA TSB D7 2_Seg1Ev1.mzXML:136###"/>
    <att type="string" name="AllGroups" value=""/>
    <att type="string" name="AllOrganisms" value="N/A"/>
    <att type="string" name="DefaultGroups" value="G1,G2,G3,"/>
    <att type="integer" name="EvenOdd" value="1"/>
    <att type="integer" name="G1" value="11"/>
    <att type="integer" name="G2" value="3"/>
    <att type="integer" name="G3" value="12"/>
    <att type="integer" name="G4" value="0"/>
    <att type="integer" name="G5" value="0"/>
    <att type="integer" name="G6" value="0"/>
    <att type="string" name="LibraryID" value="N/A"/>
    <att type="integer" name="NumberOrganismIDs" value="0"/>
    <att type="string" name="ProteoSAFeClusterLink" value="http://gnps.ucsd.edu//ProteoSAFe/result.jsp?task=876a7eb59a9940079944549a810335c3&amp;view=cluster_details&amp;protein=14"/>
    <att type="real" name="RTMean" value="24.5653846154"/>
    <att type="real" name="RTStdErr" value="3.7280496035"/>
    <att type="integer" name="UniqueFileSourcesCount" value="6"/>
    <att type="string" name="canonicalName" value="14"/>
    <att type="string" name="cluster index" value="14"/>
    <att type="list" name="cytoscape.alias.list">
      <att type="string" name="cytoscape.alias.list" value="14"/>
    </att>
    <att type="integer" name="number of spectra" value="26"/>
    <att type="real" name="parent mass" value="254.16"/>
    <att type="integer" name="precursor charge" value="0"/>
    <att type="real" name="precursor mass" value="254.16"/>
    <att type="integer" name="sum(precursor intensity)" value="0"/>
    <graphics type="ELLIPSE" h="40.0" w="40.0" x="400.47283935546875" y="1066.029296875" fill="#666666" width="3" outline="#000000"/>
  </node>
  <node label="17" id="-120">
    <att type="string" name="AllFiles" value="AA MPM D7 1_Seg1Ev1.mzXML:106###AA MPM D7 1_Seg1Ev1.mzXML:112###AA MPM D7 2_Seg1Ev1.mzXML:106###AA MPM D7 2_Seg1Ev1.mzXML:112###"/>
    <att type="string" name="AllGroups" value=""/>
    <att type="string" name="AllOrganisms" value="N/A"/>
    <att type="string" name="DefaultGroups" value="G2,"/>
    <att type="integer" name="EvenOdd" value="0"/>
    <att type="integer" name="G1" value="0"/>
    <att type="integer" name="G2" value="4"/>
    <att type="integer" name="G3" value="0"/>
    <att type="integer" name="G4" value="0"/>
    <att type="integer" name="G5" value="0"/>
    <att type="integer" name="G6" value="0"/>
    <att type="string" name="LibraryID" value="N/A"/>
    <att type="integer" name="NumberOrganismIDs" value="0"/>
    <att type="string" name="ProteoSAFeClusterLink" value="http://gnps.ucsd.edu//ProteoSAFe/result.jsp?task=876a7eb59a9940079944549a810335c3&amp;view=cluster_details&amp;protein=17"/>
    <att type="real" name="RTMean" value="23.25"/>
    <att type="real" name="RTStdErr" value="0.873689494805"/>
    <att type="integer" name="UniqueFileSourcesCount" value="2"/>
    <att type="string" name="canonicalName" value="17"/>
    <att type="string" name="cluster index" value="17"/>
    <att type="list" name="cytoscape.alias.list">
      <att type="string" name="cytoscape.alias.list" value="17"/>
    </att>
    <att type="integer" name="number of spectra" value="4"/>
    <att type="real" name="parent mass" value="255.17"/>
    <att type="integer" name="precursor charge" value="0"/>
    <att type="real" name="precursor mass" value="255.17"/>
    <att type="integer" name="sum(precursor intensity)" value="0"/>
    <graphics type="ELLIPSE" h="40.0" w="40.0" x="173.161376953125" y="1077.235595703125" fill="#666666" width="3" outline="#000000"/>
  </node>
  <node label="48" id="-119">
    <att type="string" name="AllFiles" value="AA TSB D7 1_Seg1Ev1.mzXML:150###AA TSB D7 1_Seg1Ev1.mzXML:158###AA TSB D7 2_Seg1Ev1.mzXML:142###AA TSB D7 2_Seg1Ev1.mzXML:150###AA TSB D7 2_Seg1Ev1.mzXML:160###"/>
    <att type="string" name="AllGroups" value=""/>
    <att type="string" name="AllOrganisms" value="N/A"/>
    <att type="string" name="DefaultGroups" value="G3,"/>
    <att type="integer" name="EvenOdd" value="1"/>
    <att type="integer" name="G1" value="0"/>
    <att type="integer" name="G2" value="0"/>
    <att type="integer" name="G3" value="5"/>
    <att type="integer" name="G4" value="0"/>
    <att type="integer" name="G5" value="0"/>
    <att type="integer" name="G6" value="0"/>
    <att type="string" name="LibraryID" value="N/A"/>
    <att type="integer" name="NumberOrganismIDs" value="0"/>
    <att type="string" name="ProteoSAFeClusterLink" value="http://gnps.ucsd.edu//ProteoSAFe/result.jsp?task=876a7eb59a9940079944549a810335c3&amp;view=cluster_details&amp;protein=48"/>
    <att type="real" name="RTMean" value="31.44"/>
    <att type="real" name="RTStdErr" value="1.7615334229"/>
    <att type="integer" name="UniqueFileSourcesCount" value="2"/>
    <att type="string" name="canonicalName" value="48"/>
    <att type="string" name="cluster index" value="48"/>
    <att type="list" name="cytoscape.alias.list">
      <att type="string" name="cytoscape.alias.list" value="48"/>
    </att>
    <att type="integer" name="number of spectra" value="5"/>
    <att type="real" name="parent mass" value="326.183"/>
    <att type="integer" name="precursor charge" value="0"/>
    <att type="real" name="precursor mass" value="326.183"/>
    <att type="integer" name="sum(precursor intensity)" value="0"/>
    <graphics type="ELLIPSE" h="40.0" w="40.0" x="359.3701171875" y="1166.216796875" fill="#666666" width="3" outline="#000000"/>
  </node>
  <node label="25" id="-118">
    <att type="string" name="AllFiles" value="AA BPM D7 2_Seg1Ev1.mzXML:172###AA BPM D7 2_Seg1Ev1.mzXML:180###AA BPM D7 2_Seg1Ev1.mzXML:196###AA BPM D7 1_Seg1Ev1.mzXML:172###AA BPM D7 1_Seg1Ev1.mzXML:184###"/>
    <att type="string" name="AllGroups" value=""/>
    <att type="string" name="AllOrganisms" value="N/A"/>
    <att type="string" name="DefaultGroups" value="G1,"/>
    <att type="integer" name="EvenOdd" value="1"/>
    <att type="integer" name="G1" value="5"/>
    <att type="integer" name="G2" value="0"/>
    <att type="integer" name="G3" value="0"/>
    <att type="integer" name="G4" value="0"/>
    <att type="integer" name="G5" value="0"/>
    <att type="integer" name="G6" value="0"/>
    <att type="string" name="LibraryID" value="N/A"/>
    <att type="integer" name="NumberOrganismIDs" value="0"/>
    <att type="string" name="ProteoSAFeClusterLink" value="http://gnps.ucsd.edu//ProteoSAFe/result.jsp?task=876a7eb59a9940079944549a810335c3&amp;view=cluster_details&amp;protein=25"/>
    <att type="real" name="RTMean" value="38.8"/>
    <att type="real" name="RTStdErr" value="2.4819347292"/>
    <att type="integer" name="UniqueFileSourcesCount" value="2"/>
    <att type="string" name="canonicalName" value="25"/>
    <att type="string" name="cluster index" value="25"/>
    <att type="list" name="cytoscape.alias.list">
      <att type="string" name="cytoscape.alias.list" value="25"/>
    </att>
    <att type="integer" name="number of spectra" value="5"/>
    <att type="real" name="parent mass" value="270.19"/>
    <att type="integer" name="precursor charge" value="0"/>
    <att type="real" name="precursor mass" value="270.19"/>
    <att type="integer" name="sum(precursor intensity)" value="0"/>
    <graphics type="ELLIPSE" h="40.0" w="40.0" x="507.53741455078125" y="1031.427978515625" fill="#666666" width="3" outline="#000000"/>
  </node>
  <node label="15" id="-117">
    <att type="string" name="AllFiles" value="AA BPM D7 2_Seg1Ev1.mzXML:516###AA BPM D7 2_Seg1Ev1.mzXML:524###AA BPM D7 1_Seg1Ev1.mzXML:516###AA BPM D7 1_Seg1Ev1.mzXML:524###"/>
    <att type="string" name="AllGroups" value=""/>
    <att type="string" name="AllOrganisms" value="MONA;"/>
    <att type="string" name="DefaultGroups" value="G1,"/>
    <att type="integer" name="EvenOdd" value="1"/>
    <att type="integer" name="G1" value="4"/>
    <att type="integer" name="G2" value="0"/>
    <att type="integer" name="G3" value="0"/>
    <att type="integer" name="G4" value="0"/>
    <att type="integer" name="G5" value="0"/>
    <att type="integer" name="G6" value="0"/>
    <att type="string" name="LibraryID" value="MoNA:2736895 Ddze"/>
    <att type="integer" name="NumberOrganismIDs" value="1"/>
    <att type="string" name="ProteoSAFeClusterLink" value="http://gnps.ucsd.edu//ProteoSAFe/result.jsp?task=876a7eb59a9940079944549a810335c3&amp;view=cluster_details&amp;protein=15"/>
    <att type="real" name="RTMean" value="122.05"/>
    <att type="real" name="RTStdErr" value="0.939858145325"/>
    <att type="integer" name="UniqueFileSourcesCount" value="2"/>
    <att type="string" name="canonicalName" value="15"/>
    <att type="string" name="cluster index" value="15"/>
    <att type="list" name="cytoscape.alias.list">
      <att type="string" name="cytoscape.alias.list" value="15"/>
    </att>
    <att type="integer" name="number of spectra" value="4"/>
    <att type="real" name="parent mass" value="255.06"/>
    <att type="integer" name="precursor charge" value="0"/>
    <att type="real" name="precursor mass" value="255.06"/>
    <att type="integer" name="sum(precursor intensity)" value="0"/>
    <graphics type="ELLIPSE" h="40.0" w="40.0" x="930.0718994140625" y="1050.418701171875" fill="#666666" width="3" outline="#000000"/>
  </node>
  <node label="16" id="-116">
    <att type="string" name="AllFiles" value="AA BPM D7 2_Seg1Ev1.mzXML:534###AA BPM D7 1_Seg1Ev1.mzXML:532###AA MPM D7 1_Seg1Ev1.mzXML:482###"/>
    <att type="string" name="AllGroups" value=""/>
    <att type="string" name="AllOrganisms" value="MONA;"/>
    <att type="string" name="DefaultGroups" value="G1,G2,"/>
    <att type="integer" name="EvenOdd" value="1"/>
    <att type="integer" name="G1" value="2"/>
    <att type="integer" name="G2" value="1"/>
    <att type="integer" name="G3" value="0"/>
    <att type="integer" name="G4" value="0"/>
    <att type="integer" name="G5" value="0"/>
    <att type="integer" name="G6" value="0"/>
    <att type="string" name="LibraryID" value="MoNA:2736895 Ddze"/>
    <att type="integer" name="NumberOrganismIDs" value="1"/>
    <att type="string" name="ProteoSAFeClusterLink" value="http://gnps.ucsd.edu//ProteoSAFe/result.jsp?task=876a7eb59a9940079944549a810335c3&amp;view=cluster_details&amp;protein=16"/>
    <att type="real" name="RTMean" value="121.733333333"/>
    <att type="real" name="RTStdErr" value="5.06392469665"/>
    <att type="integer" name="UniqueFileSourcesCount" value="3"/>
    <att type="string" name="canonicalName" value="16"/>
    <att type="string" name="cluster index" value="16"/>
    <att type="list" name="cytoscape.alias.list">
      <att type="string" name="cytoscape.alias.list" value="16"/>
    </att>
    <att type="integer" name="number of spectra" value="3"/>
    <att type="real" name="parent mass" value="255.06"/>
    <att type="integer" name="precursor charge" value="0"/>
    <att type="real" name="precursor mass" value="255.06"/>
    <att type="integer" name="sum(precursor intensity)" value="0"/>
    <graphics type="ELLIPSE" h="40.0" w="40.0" x="422.8221435546875" y="1564.5245361328125" fill="#666666" width="3" outline="#000000"/>
  </node>
  <node label="21" id="-115">
    <att type="string" name="AllFiles" value="AA BPM D7 2_Seg1Ev1.mzXML:706###AA BPM D7 2_Seg1Ev1.mzXML:718###AA BPM D7 2_Seg1Ev1.mzXML:726###AA BPM D7 1_Seg1Ev1.mzXML:708###AA BPM D7 1_Seg1Ev1.mzXML:716###AA BPM D7 1_Seg1Ev1.mzXML:724###"/>
    <att type="string" name="AllGroups" value=""/>
    <att type="string" name="AllOrganisms" value="N/A"/>
    <att type="string" name="DefaultGroups" value="G1,"/>
    <att type="integer" name="EvenOdd" value="1"/>
    <att type="integer" name="G1" value="6"/>
    <att type="integer" name="G2" value="0"/>
    <att type="integer" name="G3" value="0"/>
    <att type="integer" name="G4" value="0"/>
    <att type="integer" name="G5" value="0"/>
    <att type="integer" name="G6" value="0"/>
    <att type="string" name="LibraryID" value="N/A"/>
    <att type="integer" name="NumberOrganismIDs" value="0"/>
    <att type="string" name="ProteoSAFeClusterLink" value="http://gnps.ucsd.edu//ProteoSAFe/result.jsp?task=876a7eb59a9940079944549a810335c3&amp;view=cluster_details&amp;protein=21"/>
    <att type="real" name="RTMean" value="161.316666667"/>
    <att type="real" name="RTStdErr" value="1.64367474479"/>
    <att type="integer" name="UniqueFileSourcesCount" value="2"/>
    <att type="string" name="canonicalName" value="21"/>
    <att type="string" name="cluster index" value="21"/>
    <att type="list" name="cytoscape.alias.list">
      <att type="string" name="cytoscape.alias.list" value="21"/>
    </att>
    <att type="integer" name="number of spectra" value="6"/>
    <att type="real" name="parent mass" value="269.08"/>
    <att type="integer" name="precursor charge" value="0"/>
    <att type="real" name="precursor mass" value="269.08"/>
    <att type="integer" name="sum(precursor intensity)" value="0"/>
    <graphics type="ELLIPSE" h="40.0" w="40.0" x="1025.908447265625" y="1080.2713623046875" fill="#666666" width="3" outline="#000000"/>
  </node>
  <node label="26" id="-114">
    <att type="string" name="AllFiles" value="AA BPM D7 2_Seg1Ev1.mzXML:620###AA BPM D7 2_Seg1Ev1.mzXML:628###AA BPM D7 2_Seg1Ev1.mzXML:636###AA BPM D7 1_Seg1Ev1.mzXML:622###AA BPM D7 1_Seg1Ev1.mzXML:626###AA BPM D7 1_Seg1Ev1.mzXML:630###AA BPM D7 1_Seg1Ev1.mzXML:634###AA MPM D7 1_Seg1Ev1.mzXML:564###AA MPM D7 1_Seg1Ev1.mzXML:572###AA MPM D7 2_Seg1Ev1.mzXML:576###"/>
    <att type="string" name="AllGroups" value=""/>
    <att type="string" name="AllOrganisms" value="N/A"/>
    <att type="string" name="DefaultGroups" value="G1,G2,"/>
    <att type="integer" name="EvenOdd" value="1"/>
    <att type="integer" name="G1" value="7"/>
    <att type="integer" name="G2" value="3"/>
    <att type="integer" name="G3" value="0"/>
    <att type="integer" name="G4" value="0"/>
    <att type="integer" name="G5" value="0"/>
    <att type="integer" name="G6" value="0"/>
    <att type="string" name="LibraryID" value="N/A"/>
    <att type="integer" name="NumberOrganismIDs" value="0"/>
    <att type="string" name="ProteoSAFeClusterLink" value="http://gnps.ucsd.edu//ProteoSAFe/result.jsp?task=876a7eb59a9940079944549a810335c3&amp;view=cluster_details&amp;protein=26"/>
    <att type="real" name="RTMean" value="141.16"/>
    <att type="real" name="RTStdErr" value="4.11614706572"/>
    <att type="integer" name="UniqueFileSourcesCount" value="4"/>
    <att type="string" name="canonicalName" value="26"/>
    <att type="string" name="cluster index" value="26"/>
    <att type="list" name="cytoscape.alias.list">
      <att type="string" name="cytoscape.alias.list" value="26"/>
    </att>
    <att type="integer" name="number of spectra" value="10"/>
    <att type="real" name="parent mass" value="271.06"/>
    <att type="integer" name="precursor charge" value="0"/>
    <att type="real" name="precursor mass" value="271.06"/>
    <att type="integer" name="sum(precursor intensity)" value="0"/>
    <graphics type="ELLIPSE" h="40.0" w="40.0" x="950.8609008789062" y="1140.543701171875" fill="#666666" width="3" outline="#000000"/>
  </node>
  <node label="23" id="-113">
    <att type="string" name="AllFiles" value="AA MPM D7 1_Seg1Ev1.mzXML:94###AA MPM D7 1_Seg1Ev1.mzXML:100###AA MPM D7 2_Seg1Ev1.mzXML:88###AA MPM D7 2_Seg1Ev1.mzXML:94###"/>
    <att type="string" name="AllGroups" value=""/>
    <att type="string" name="AllOrganisms" value="N/A"/>
    <att type="string" name="DefaultGroups" value="G2,"/>
    <att type="integer" name="EvenOdd" value="0"/>
    <att type="integer" name="G1" value="0"/>
    <att type="integer" name="G2" value="4"/>
    <att type="integer" name="G3" value="0"/>
    <att type="integer" name="G4" value="0"/>
    <att type="integer" name="G5" value="0"/>
    <att type="integer" name="G6" value="0"/>
    <att type="string" name="LibraryID" value="N/A"/>
    <att type="integer" name="NumberOrganismIDs" value="0"/>
    <att type="string" name="ProteoSAFeClusterLink" value="http://gnps.ucsd.edu//ProteoSAFe/result.jsp?task=876a7eb59a9940079944549a810335c3&amp;view=cluster_details&amp;protein=23"/>
    <att type="real" name="RTMean" value="19.5"/>
    <att type="real" name="RTStdErr" value="1.14600756251"/>
    <att type="integer" name="UniqueFileSourcesCount" value="2"/>
    <att type="string" name="canonicalName" value="23"/>
    <att type="string" name="cluster index" value="23"/>
    <att type="list" name="cytoscape.alias.list">
      <att type="string" name="cytoscape.alias.list" value="23"/>
    </att>
    <att type="integer" name="number of spectra" value="4"/>
    <att type="real" name="parent mass" value="270.092"/>
    <att type="integer" name="precursor charge" value="0"/>
    <att type="real" name="precursor mass" value="270.092"/>
    <att type="integer" name="sum(precursor intensity)" value="0"/>
    <graphics type="ELLIPSE" h="40.0" w="40.0" x="63.31272888183594" y="1089.00634765625" fill="#666666" width="3" outline="#000000"/>
  </node>
  <node label="19" id="-112">
    <att type="string" name="AllFiles" value="AA BPM D7 2_Seg1Ev1.mzXML:184###AA BPM D7 2_Seg1Ev1.mzXML:192###AA BPM D7 2_Seg1Ev1.mzXML:198###AA BPM D7 2_Seg1Ev1.mzXML:216###AA BPM D7 1_Seg1Ev1.mzXML:180###AA BPM D7 1_Seg1Ev1.mzXML:186###AA BPM D7 1_Seg1Ev1.mzXML:192###AA BPM D7 1_Seg1Ev1.mzXML:204###AA BPM D7 1_Seg1Ev1.mzXML:210###AA BPM D7 1_Seg1Ev1.mzXML:216###"/>
    <att type="string" name="AllGroups" value=""/>
    <att type="string" name="AllOrganisms" value="N/A"/>
    <att type="string" name="DefaultGroups" value="G1,"/>
    <att type="integer" name="EvenOdd" value="0"/>
    <att type="integer" name="G1" value="10"/>
    <att type="integer" name="G2" value="0"/>
    <att type="integer" name="G3" value="0"/>
    <att type="integer" name="G4" value="0"/>
    <att type="integer" name="G5" value="0"/>
    <att type="integer" name="G6" value="0"/>
    <att type="string" name="LibraryID" value="N/A"/>
    <att type="integer" name="NumberOrganismIDs" value="0"/>
    <att type="string" name="ProteoSAFeClusterLink" value="http://gnps.ucsd.edu//ProteoSAFe/result.jsp?task=876a7eb59a9940079944549a810335c3&amp;view=cluster_details&amp;protein=19"/>
    <att type="real" name="RTMean" value="43.0"/>
    <att type="real" name="RTStdErr" value="3.28329103188"/>
    <att type="integer" name="UniqueFileSourcesCount" value="2"/>
    <att type="string" name="canonicalName" value="19"/>
    <att type="string" name="cluster index" value="19"/>
    <att type="list" name="cytoscape.alias.list">
      <att type="string" name="cytoscape.alias.list" value="19"/>
    </att>
    <att type="integer" name="number of spectra" value="10"/>
    <att type="real" name="parent mass" value="263.158"/>
    <att type="integer" name="precursor charge" value="0"/>
    <att type="real" name="precursor mass" value="263.158"/>
    <att type="integer" name="sum(precursor intensity)" value="0"/>
    <graphics type="ELLIPSE" h="40.0" w="40.0" x="732.132568359375" y="1077.7017822265625" fill="#666666" width="3" outline="#000000"/>
  </node>
  <node label="20" id="-111">
    <att type="string" name="AllFiles" value="AA BPM D7 2_Seg1Ev1.mzXML:258###"/>
    <att type="string" name="AllGroups" value=""/>
    <att type="string" name="AllOrganisms" value="N/A"/>
    <att type="string" name="DefaultGroups" value="G1,"/>
    <att type="integer" name="EvenOdd" value="1"/>
    <att type="integer" name="G1" value="1"/>
    <att type="integer" name="G2" value="0"/>
    <att type="integer" name="G3" value="0"/>
    <att type="integer" name="G4" value="0"/>
    <att type="integer" name="G5" value="0"/>
    <att type="integer" name="G6" value="0"/>
    <att type="string" name="LibraryID" value="N/A"/>
    <att type="integer" name="NumberOrganismIDs" value="0"/>
    <att type="string" name="ProteoSAFeClusterLink" value="http://gnps.ucsd.edu//ProteoSAFe/result.jsp?task=876a7eb59a9940079944549a810335c3&amp;view=cluster_details&amp;protein=20"/>
    <att type="real" name="RTMean" value="58.1"/>
    <att type="real" name="RTStdErr" value="0.0"/>
    <att type="integer" name="UniqueFileSourcesCount" value="1"/>
    <att type="string" name="canonicalName" value="20"/>
    <att type="string" name="cluster index" value="20"/>
    <att type="list" name="cytoscape.alias.list">
      <att type="string" name="cytoscape.alias.list" value="20"/>
    </att>
    <att type="integer" name="number of spectra" value="1"/>
    <att type="real" name="parent mass" value="267.13"/>
    <att type="integer" name="precursor charge" value="0"/>
    <att type="real" name="precursor mass" value="267.13"/>
    <att type="integer" name="sum(precursor intensity)" value="0"/>
    <graphics type="ELLIPSE" h="40.0" w="40.0" x="830.0718994140625" y="1029.623046875" fill="#666666" width="3" outline="#000000"/>
  </node>
  <node label="32" id="-110">
    <att type="string" name="AllFiles" value="AA BPM D7 2_Seg1Ev1.mzXML:374###AA BPM D7 1_Seg1Ev1.mzXML:372###AA BPM D7 1_Seg1Ev1.mzXML:378###"/>
    <att type="string" name="AllGroups" value=""/>
    <att type="string" name="AllOrganisms" value="N/A"/>
    <att type="string" name="DefaultGroups" value="G1,"/>
    <att type="integer" name="EvenOdd" value="0"/>
    <att type="integer" name="G1" value="3"/>
    <att type="integer" name="G2" value="0"/>
    <att type="integer" name="G3" value="0"/>
    <att type="integer" name="G4" value="0"/>
    <att type="integer" name="G5" value="0"/>
    <att type="integer" name="G6" value="0"/>
    <att type="string" name="LibraryID" value="N/A"/>
    <att type="integer" name="NumberOrganismIDs" value="0"/>
    <att type="string" name="ProteoSAFeClusterLink" value="http://gnps.ucsd.edu//ProteoSAFe/result.jsp?task=876a7eb59a9940079944549a810335c3&amp;view=cluster_details&amp;protein=32"/>
    <att type="real" name="RTMean" value="87.0333333333"/>
    <att type="real" name="RTStdErr" value="0.750555349947"/>
    <att type="integer" name="UniqueFileSourcesCount" value="2"/>
    <att type="string" name="canonicalName" value="32"/>
    <att type="string" name="cluster index" value="32"/>
    <att type="list" name="cytoscape.alias.list">
      <att type="string" name="cytoscape.alias.list" value="32"/>
    </att>
    <att type="integer" name="number of spectra" value="3"/>
    <att type="real" name="parent mass" value="291.19"/>
    <att type="integer" name="precursor charge" value="0"/>
    <att type="real" name="precursor mass" value="291.19"/>
    <att type="integer" name="sum(precursor intensity)" value="0"/>
    <graphics type="ELLIPSE" h="40.0" w="40.0" x="823.66845703125" y="1136.9677734375" fill="#666666" width="3" outline="#000000"/>
  </node>
  <node label="73" id="-109">
    <att type="string" name="AllFiles" value="AA BPM D7 2_Seg1Ev1.mzXML:444###"/>
    <att type="string" name="AllGroups" value=""/>
    <att type="string" name="AllOrganisms" value="N/A"/>
    <att type="string" name="DefaultGroups" value="G1,"/>
    <att type="integer" name="EvenOdd" value="0"/>
    <att type="integer" name="G1" value="1"/>
    <att type="integer" name="G2" value="0"/>
    <att type="integer" name="G3" value="0"/>
    <att type="integer" name="G4" value="0"/>
    <att type="integer" name="G5" value="0"/>
    <att type="integer" name="G6" value="0"/>
    <att type="string" name="LibraryID" value="N/A"/>
    <att type="integer" name="NumberOrganismIDs" value="0"/>
    <att type="string" name="ProteoSAFeClusterLink" value="http://gnps.ucsd.edu//ProteoSAFe/result.jsp?task=876a7eb59a9940079944549a810335c3&amp;view=cluster_details&amp;protein=73"/>
    <att type="real" name="RTMean" value="104.5"/>
    <att type="real" name="RTStdErr" value="0.0"/>
    <att type="integer" name="UniqueFileSourcesCount" value="1"/>
    <att type="string" name="canonicalName" value="73"/>
    <att type="string" name="cluster index" value="73"/>
    <att type="list" name="cytoscape.alias.list">
      <att type="string" name="cytoscape.alias.list" value="73"/>
    </att>
    <att type="integer" name="number of spectra" value="1"/>
    <att type="real" name="parent mass" value="398.15"/>
    <att type="integer" name="precursor charge" value="0"/>
    <att type="real" name="precursor mass" value="398.15"/>
    <att type="integer" name="sum(precursor intensity)" value="0"/>
    <graphics type="ELLIPSE" h="40.0" w="40.0" x="622.6720581054688" y="1080.2545166015625" fill="#666666" width="3" outline="#000000"/>
  </node>
  <node label="33" id="-108">
    <att type="string" name="AllFiles" value="AA MPM D7 1_Seg1Ev1.mzXML:164###"/>
    <att type="string" name="AllGroups" value=""/>
    <att type="string" name="AllOrganisms" value="N/A"/>
    <att type="string" name="DefaultGroups" value="G2,"/>
    <att type="integer" name="EvenOdd" value="1"/>
    <att type="integer" name="G1" value="0"/>
    <att type="integer" name="G2" value="1"/>
    <att type="integer" name="G3" value="0"/>
    <att type="integer" name="G4" value="0"/>
    <att type="integer" name="G5" value="0"/>
    <att type="integer" name="G6" value="0"/>
    <att type="string" name="LibraryID" value="N/A"/>
    <att type="integer" name="NumberOrganismIDs" value="0"/>
    <att type="string" name="ProteoSAFeClusterLink" value="http://gnps.ucsd.edu//ProteoSAFe/result.jsp?task=876a7eb59a9940079944549a810335c3&amp;view=cluster_details&amp;protein=33"/>
    <att type="real" name="RTMean" value="36.7"/>
    <att type="real" name="RTStdErr" value="0.0"/>
    <att type="integer" name="UniqueFileSourcesCount" value="1"/>
    <att type="string" name="canonicalName" value="33"/>
    <att type="string" name="cluster index" value="33"/>
    <att type="list" name="cytoscape.alias.list">
      <att type="string" name="cytoscape.alias.list" value="33"/>
    </att>
    <att type="integer" name="number of spectra" value="1"/>
    <att type="real" name="parent mass" value="292.67"/>
    <att type="integer" name="precursor charge" value="0"/>
    <att type="real" name="precursor mass" value="292.67"/>
    <att type="integer" name="sum(precursor intensity)" value="0"/>
    <graphics type="ELLIPSE" h="40.0" w="40.0" x="569.9872436523438" y="1324.0076904296875" fill="#666666" width="3" outline="#000000"/>
  </node>
  <node label="63" id="-107">
    <att type="string" name="AllFiles" value="AA MPM D7 1_Seg1Ev1.mzXML:170###AA MPM D7 1_Seg1Ev1.mzXML:176###AA MPM D7 2_Seg1Ev1.mzXML:164###AA MPM D7 2_Seg1Ev1.mzXML:170###AA MPM D7 2_Seg1Ev1.mzXML:176###"/>
    <att type="string" name="AllGroups" value=""/>
    <att type="string" name="AllOrganisms" value="N/A"/>
    <att type="string" name="DefaultGroups" value="G2,"/>
    <att type="integer" name="EvenOdd" value="1"/>
    <att type="integer" name="G1" value="0"/>
    <att type="integer" name="G2" value="5"/>
    <att type="integer" name="G3" value="0"/>
    <att type="integer" name="G4" value="0"/>
    <att type="integer" name="G5" value="0"/>
    <att type="integer" name="G6" value="0"/>
    <att type="string" name="LibraryID" value="N/A"/>
    <att type="integer" name="NumberOrganismIDs" value="0"/>
    <att type="string" name="ProteoSAFeClusterLink" value="http://gnps.ucsd.edu//ProteoSAFe/result.jsp?task=876a7eb59a9940079944549a810335c3&amp;view=cluster_details&amp;protein=63"/>
    <att type="real" name="RTMean" value="38.68"/>
    <att type="real" name="RTStdErr" value="1.21119775429"/>
    <att type="integer" name="UniqueFileSourcesCount" value="2"/>
    <att type="string" name="canonicalName" value="63"/>
    <att type="string" name="cluster index" value="63"/>
    <att type="list" name="cytoscape.alias.list">
      <att type="string" name="cytoscape.alias.list" value="63"/>
    </att>
    <att type="integer" name="number of spectra" value="5"/>
    <att type="real" name="parent mass" value="362.709"/>
    <att type="integer" name="precursor charge" value="0"/>
    <att type="real" name="precursor mass" value="362.709"/>
    <att type="integer" name="sum(precursor intensity)" value="0"/>
    <graphics type="ELLIPSE" h="40.0" w="40.0" x="567.6656494140625" y="1431.7470703125" fill="#666666" width="3" outline="#000000"/>
  </node>
  <node label="37" id="-106">
    <att type="string" name="AllFiles" value="AA BPM D7 2_Seg1Ev1.mzXML:292###AA BPM D7 2_Seg1Ev1.mzXML:320###AA BPM D7 2_Seg1Ev1.mzXML:326###AA BPM D7 1_Seg1Ev1.mzXML:308###AA BPM D7 1_Seg1Ev1.mzXML:320###"/>
    <att type="string" name="AllGroups" value=""/>
    <att type="string" name="AllOrganisms" value="N/A"/>
    <att type="string" name="DefaultGroups" value="G1,"/>
    <att type="integer" name="EvenOdd" value="0"/>
    <att type="integer" name="G1" value="5"/>
    <att type="integer" name="G2" value="0"/>
    <att type="integer" name="G3" value="0"/>
    <att type="integer" name="G4" value="0"/>
    <att type="integer" name="G5" value="0"/>
    <att type="integer" name="G6" value="0"/>
    <att type="string" name="LibraryID" value="N/A"/>
    <att type="integer" name="NumberOrganismIDs" value="0"/>
    <att type="string" name="ProteoSAFeClusterLink" value="http://gnps.ucsd.edu//ProteoSAFe/result.jsp?task=876a7eb59a9940079944549a810335c3&amp;view=cluster_details&amp;protein=37"/>
    <att type="real" name="RTMean" value="71.74"/>
    <att type="real" name="RTStdErr" value="3.34110760078"/>
    <att type="integer" name="UniqueFileSourcesCount" value="2"/>
    <att type="string" name="canonicalName" value="37"/>
    <att type="string" name="cluster index" value="37"/>
    <att type="list" name="cytoscape.alias.list">
      <att type="string" name="cytoscape.alias.list" value="37"/>
    </att>
    <att type="integer" name="number of spectra" value="5"/>
    <att type="real" name="parent mass" value="307.165"/>
    <att type="integer" name="precursor charge" value="0"/>
    <att type="real" name="precursor mass" value="307.165"/>
    <att type="integer" name="sum(precursor intensity)" value="0"/>
    <graphics type="ELLIPSE" h="40.0" w="40.0" x="383.0628662109375" y="633.05029296875" fill="#666666" width="3" outline="#000000"/>
  </node>
  <node label="35" id="-105">
    <att type="string" name="AllFiles" value="AA BPM D7 2_Seg1Ev1.mzXML:740###AA BPM D7 1_Seg1Ev1.mzXML:742###AA BPM D7 1_Seg1Ev1.mzXML:750###"/>
    <att type="string" name="AllGroups" value=""/>
    <att type="string" name="AllOrganisms" value="N/A"/>
    <att type="string" name="DefaultGroups" value="G1,"/>
    <att type="integer" name="EvenOdd" value="1"/>
    <att type="integer" name="G1" value="3"/>
    <att type="integer" name="G2" value="0"/>
    <att type="integer" name="G3" value="0"/>
    <att type="integer" name="G4" value="0"/>
    <att type="integer" name="G5" value="0"/>
    <att type="integer" name="G6" value="0"/>
    <att type="string" name="LibraryID" value="N/A"/>
    <att type="integer" name="NumberOrganismIDs" value="0"/>
    <att type="string" name="ProteoSAFeClusterLink" value="http://gnps.ucsd.edu//ProteoSAFe/result.jsp?task=876a7eb59a9940079944549a810335c3&amp;view=cluster_details&amp;protein=35"/>
    <att type="real" name="RTMean" value="166.8"/>
    <att type="real" name="RTStdErr" value="0.953939201417"/>
    <att type="integer" name="UniqueFileSourcesCount" value="2"/>
    <att type="string" name="canonicalName" value="35"/>
    <att type="string" name="cluster index" value="35"/>
    <att type="list" name="cytoscape.alias.list">
      <att type="string" name="cytoscape.alias.list" value="35"/>
    </att>
    <att type="integer" name="number of spectra" value="3"/>
    <att type="real" name="parent mass" value="299.09"/>
    <att type="integer" name="precursor charge" value="0"/>
    <att type="real" name="precursor mass" value="299.09"/>
    <att type="integer" name="sum(precursor intensity)" value="0"/>
    <graphics type="ELLIPSE" h="40.0" w="40.0" x="462.2009582519531" y="1325.8604736328125" fill="#666666" width="3" outline="#000000"/>
  </node>
  <node label="44" id="-104">
    <att type="string" name="AllFiles" value="AA BPM D7 2_Seg1Ev1.mzXML:848###AA BPM D7 2_Seg1Ev1.mzXML:856###AA BPM D7 2_Seg1Ev1.mzXML:864###AA BPM D7 2_Seg1Ev1.mzXML:872###AA BPM D7 2_Seg1Ev1.mzXML:880###AA BPM D7 2_Seg1Ev1.mzXML:910###AA BPM D7 1_Seg1Ev1.mzXML:848###AA BPM D7 1_Seg1Ev1.mzXML:858###AA BPM D7 1_Seg1Ev1.mzXML:866###AA BPM D7 1_Seg1Ev1.mzXML:874###AA BPM D7 1_Seg1Ev1.mzXML:882###AA BPM D7 1_Seg1Ev1.mzXML:912###"/>
    <att type="string" name="AllGroups" value=""/>
    <att type="string" name="AllOrganisms" value="N/A"/>
    <att type="string" name="DefaultGroups" value="G1,"/>
    <att type="integer" name="EvenOdd" value="1"/>
    <att type="integer" name="G1" value="12"/>
    <att type="integer" name="G2" value="0"/>
    <att type="integer" name="G3" value="0"/>
    <att type="integer" name="G4" value="0"/>
    <att type="integer" name="G5" value="0"/>
    <att type="integer" name="G6" value="0"/>
    <att type="string" name="LibraryID" value="N/A"/>
    <att type="integer" name="NumberOrganismIDs" value="0"/>
    <att type="string" name="ProteoSAFeClusterLink" value="http://gnps.ucsd.edu//ProteoSAFe/result.jsp?task=876a7eb59a9940079944549a810335c3&amp;view=cluster_details&amp;protein=44"/>
    <att type="real" name="RTMean" value="192.55"/>
    <att type="real" name="RTStdErr" value="4.22320429833"/>
    <att type="integer" name="UniqueFileSourcesCount" value="2"/>
    <att type="string" name="canonicalName" value="44"/>
    <att type="string" name="cluster index" value="44"/>
    <att type="list" name="cytoscape.alias.list">
      <att type="string" name="cytoscape.alias.list" value="44"/>
    </att>
    <att type="integer" name="number of spectra" value="12"/>
    <att type="real" name="parent mass" value="313.102"/>
    <att type="integer" name="precursor charge" value="0"/>
    <att type="real" name="precursor mass" value="313.102"/>
    <att type="integer" name="sum(precursor intensity)" value="0"/>
    <graphics type="ELLIPSE" h="40.0" w="40.0" x="459.8794250488281" y="1433.599853515625" fill="#666666" width="3" outline="#000000"/>
  </node>
  <node label="91" id="-103">
    <att type="string" name="AllFiles" value="AA MPM D7 1_Seg1Ev1.mzXML:730###AA MPM D7 2_Seg1Ev1.mzXML:734###AA MPM D7 2_Seg1Ev1.mzXML:742###AA MPM D7 2_Seg1Ev1.mzXML:750###AA MPM D7 2_Seg1Ev1.mzXML:782###"/>
    <att type="string" name="AllGroups" value=""/>
    <att type="string" name="AllOrganisms" value="N/A"/>
    <att type="string" name="DefaultGroups" value="G2,"/>
    <att type="integer" name="EvenOdd" value="1"/>
    <att type="integer" name="G1" value="0"/>
    <att type="integer" name="G2" value="5"/>
    <att type="integer" name="G3" value="0"/>
    <att type="integer" name="G4" value="0"/>
    <att type="integer" name="G5" value="0"/>
    <att type="integer" name="G6" value="0"/>
    <att type="string" name="LibraryID" value="N/A"/>
    <att type="integer" name="NumberOrganismIDs" value="0"/>
    <att type="string" name="ProteoSAFeClusterLink" value="http://gnps.ucsd.edu//ProteoSAFe/result.jsp?task=876a7eb59a9940079944549a810335c3&amp;view=cluster_details&amp;protein=91"/>
    <att type="real" name="RTMean" value="170.4"/>
    <att type="real" name="RTStdErr" value="3.96610640301"/>
    <att type="integer" name="UniqueFileSourcesCount" value="2"/>
    <att type="string" name="canonicalName" value="91"/>
    <att type="string" name="cluster index" value="91"/>
    <att type="list" name="cytoscape.alias.list">
      <att type="string" name="cytoscape.alias.list" value="91"/>
    </att>
    <att type="integer" name="number of spectra" value="5"/>
    <att type="real" name="parent mass" value="430.296"/>
    <att type="integer" name="precursor charge" value="0"/>
    <att type="real" name="precursor mass" value="430.296"/>
    <att type="integer" name="sum(precursor intensity)" value="0"/>
    <graphics type="ELLIPSE" h="40.0" w="40.0" x="454.11920166015625" y="417.62017822265625" fill="#666666" width="3" outline="#000000"/>
  </node>
  <node label="92" id="-102">
    <att type="string" name="AllFiles" value="AA MPM D7 1_Seg1Ev1.mzXML:722###AA MPM D7 1_Seg1Ev1.mzXML:738###AA MPM D7 1_Seg1Ev1.mzXML:746###AA MPM D7 1_Seg1Ev1.mzXML:754###AA MPM D7 1_Seg1Ev1.mzXML:762###AA MPM D7 1_Seg1Ev1.mzXML:770###AA MPM D7 1_Seg1Ev1.mzXML:778###AA MPM D7 2_Seg1Ev1.mzXML:726###AA MPM D7 2_Seg1Ev1.mzXML:758###AA MPM D7 2_Seg1Ev1.mzXML:766###AA MPM D7 2_Seg1Ev1.mzXML:774###"/>
    <att type="string" name="AllGroups" value=""/>
    <att type="string" name="AllOrganisms" value="N/A"/>
    <att type="string" name="DefaultGroups" value="G2,"/>
    <att type="integer" name="EvenOdd" value="1"/>
    <att type="integer" name="G1" value="0"/>
    <att type="integer" name="G2" value="11"/>
    <att type="integer" name="G3" value="0"/>
    <att type="integer" name="G4" value="0"/>
    <att type="integer" name="G5" value="0"/>
    <att type="integer" name="G6" value="0"/>
    <att type="string" name="LibraryID" value="N/A"/>
    <att type="integer" name="NumberOrganismIDs" value="0"/>
    <att type="string" name="ProteoSAFeClusterLink" value="http://gnps.ucsd.edu//ProteoSAFe/result.jsp?task=876a7eb59a9940079944549a810335c3&amp;view=cluster_details&amp;protein=92"/>
    <att type="real" name="RTMean" value="172.072727273"/>
    <att type="real" name="RTStdErr" value="3.77547107235"/>
    <att type="integer" name="UniqueFileSourcesCount" value="2"/>
    <att type="string" name="canonicalName" value="92"/>
    <att type="string" name="cluster index" value="92"/>
    <att type="list" name="cytoscape.alias.list">
      <att type="string" name="cytoscape.alias.list" value="92"/>
    </att>
    <att type="integer" name="number of spectra" value="11"/>
    <att type="real" name="parent mass" value="430.298"/>
    <att type="integer" name="precursor charge" value="0"/>
    <att type="real" name="precursor mass" value="430.298"/>
    <att type="integer" name="sum(precursor intensity)" value="0"/>
    <graphics type="ELLIPSE" h="40.0" w="40.0" x="381.53363037109375" y="526.4909057617188" fill="#666666" width="3" outline="#000000"/>
  </node>
  <node label="95" id="-101">
    <att type="string" name="AllFiles" value="AA MPM D7 2_Seg1Ev1.mzXML:890###"/>
    <att type="string" name="AllGroups" value=""/>
    <att type="string" name="AllOrganisms" value="N/A"/>
    <att type="string" name="DefaultGroups" value="G2,"/>
    <att type="integer" name="EvenOdd" value="1"/>
    <att type="integer" name="G1" value="0"/>
    <att type="integer" name="G2" value="1"/>
    <att type="integer" name="G3" value="0"/>
    <att type="integer" name="G4" value="0"/>
    <att type="integer" name="G5" value="0"/>
    <att type="integer" name="G6" value="0"/>
    <att type="string" name="LibraryID" value="N/A"/>
    <att type="integer" name="NumberOrganismIDs" value="0"/>
    <att type="string" name="ProteoSAFeClusterLink" value="http://gnps.ucsd.edu//ProteoSAFe/result.jsp?task=876a7eb59a9940079944549a810335c3&amp;view=cluster_details&amp;protein=95"/>
    <att type="real" name="RTMean" value="198.7"/>
    <att type="real" name="RTStdErr" value="0.0"/>
    <att type="integer" name="UniqueFileSourcesCount" value="1"/>
    <att type="string" name="canonicalName" value="95"/>
    <att type="string" name="cluster index" value="95"/>
    <att type="list" name="cytoscape.alias.list">
      <att type="string" name="cytoscape.alias.list" value="95"/>
    </att>
    <att type="integer" name="number of spectra" value="1"/>
    <att type="real" name="parent mass" value="432.31"/>
    <att type="integer" name="precursor charge" value="0"/>
    <att type="real" name="precursor mass" value="432.31"/>
    <att type="integer" name="sum(precursor intensity)" value="0"/>
    <graphics type="ELLIPSE" h="40.0" w="40.0" x="270.5186767578125" y="651.503173828125" fill="#666666" width="3" outline="#000000"/>
  </node>
  <node label="112" id="-100">
    <att type="string" name="AllFiles" value="AA BPM D7 2_Seg1Ev1.mzXML:888###AA BPM D7 2_Seg1Ev1.mzXML:896###AA BPM D7 2_Seg1Ev1.mzXML:904###AA BPM D7 2_Seg1Ev1.mzXML:912###AA BPM D7 2_Seg1Ev1.mzXML:920###AA BPM D7 2_Seg1Ev1.mzXML:930###AA BPM D7 2_Seg1Ev1.mzXML:944###AA BPM D7 2_Seg1Ev1.mzXML:952###AA BPM D7 1_Seg1Ev1.mzXML:886###AA BPM D7 1_Seg1Ev1.mzXML:894###AA BPM D7 1_Seg1Ev1.mzXML:902###AA BPM D7 1_Seg1Ev1.mzXML:910###AA BPM D7 1_Seg1Ev1.mzXML:918###AA BPM D7 1_Seg1Ev1.mzXML:926###AA BPM D7 1_Seg1Ev1.mzXML:934###AA TSB D7 1_Seg1Ev1.mzXML:890###AA TSB D7 2_Seg1Ev1.mzXML:898###"/>
    <att type="string" name="AllGroups" value=""/>
    <att type="string" name="AllOrganisms" value="N/A"/>
    <att type="string" name="DefaultGroups" value="G1,G3,"/>
    <att type="integer" name="EvenOdd" value="0"/>
    <att type="integer" name="G1" value="15"/>
    <att type="integer" name="G2" value="0"/>
    <att type="integer" name="G3" value="2"/>
    <att type="integer" name="G4" value="0"/>
    <att type="integer" name="G5" value="0"/>
    <att type="integer" name="G6" value="0"/>
    <att type="string" name="LibraryID" value="N/A"/>
    <att type="integer" name="NumberOrganismIDs" value="0"/>
    <att type="string" name="ProteoSAFeClusterLink" value="http://gnps.ucsd.edu//ProteoSAFe/result.jsp?task=876a7eb59a9940079944549a810335c3&amp;view=cluster_details&amp;protein=112"/>
    <att type="real" name="RTMean" value="200.364705882"/>
    <att type="real" name="RTStdErr" value="4.12870154777"/>
    <att type="integer" name="UniqueFileSourcesCount" value="4"/>
    <att type="string" name="canonicalName" value="112"/>
    <att type="string" name="cluster index" value="112"/>
    <att type="list" name="cytoscape.alias.list">
      <att type="string" name="cytoscape.alias.list" value="112"/>
    </att>
    <att type="integer" name="number of spectra" value="17"/>
    <att type="real" name="parent mass" value="447.293"/>
    <att type="integer" name="precursor charge" value="0"/>
    <att type="real" name="precursor mass" value="447.293"/>
    <att type="integer" name="sum(precursor intensity)" value="0"/>
    <graphics type="ELLIPSE" h="40.0" w="40.0" x="518.2393798828125" y="645.8794555664062" fill="#666666" width="3" outline="#000000"/>
  </node>
  <node label="113" id="-99">
    <att type="string" name="AllFiles" value="AA BPM D7 1_Seg1Ev1.mzXML:952###"/>
    <att type="string" name="AllGroups" value=""/>
    <att type="string" name="AllOrganisms" value="N/A"/>
    <att type="string" name="DefaultGroups" value="G1,"/>
    <att type="integer" name="EvenOdd" value="0"/>
    <att type="integer" name="G1" value="1"/>
    <att type="integer" name="G2" value="0"/>
    <att type="integer" name="G3" value="0"/>
    <att type="integer" name="G4" value="0"/>
    <att type="integer" name="G5" value="0"/>
    <att type="integer" name="G6" value="0"/>
    <att type="string" name="LibraryID" value="N/A"/>
    <att type="integer" name="NumberOrganismIDs" value="0"/>
    <att type="string" name="ProteoSAFeClusterLink" value="http://gnps.ucsd.edu//ProteoSAFe/result.jsp?task=876a7eb59a9940079944549a810335c3&amp;view=cluster_details&amp;protein=113"/>
    <att type="real" name="RTMean" value="208.3"/>
    <att type="real" name="RTStdErr" value="0.0"/>
    <att type="integer" name="UniqueFileSourcesCount" value="1"/>
    <att type="string" name="canonicalName" value="113"/>
    <att type="string" name="cluster index" value="113"/>
    <att type="list" name="cytoscape.alias.list">
      <att type="string" name="cytoscape.alias.list" value="113"/>
    </att>
    <att type="integer" name="number of spectra" value="1"/>
    <att type="real" name="parent mass" value="447.3"/>
    <att type="integer" name="precursor charge" value="0"/>
    <att type="real" name="precursor mass" value="447.3"/>
    <att type="integer" name="sum(precursor intensity)" value="0"/>
    <graphics type="ELLIPSE" h="40.0" w="40.0" x="349.2221374511719" y="731.8518676757812" fill="#666666" width="3" outline="#000000"/>
  </node>
  <node label="121" id="-98">
    <att type="string" name="AllFiles" value="AA TSB D7 1_Seg1Ev1.mzXML:210###"/>
    <att type="string" name="AllGroups" value=""/>
    <att type="string" name="AllOrganisms" value="N/A"/>
    <att type="string" name="DefaultGroups" value="G3,"/>
    <att type="integer" name="EvenOdd" value="1"/>
    <att type="integer" name="G1" value="0"/>
    <att type="integer" name="G2" value="0"/>
    <att type="integer" name="G3" value="1"/>
    <att type="integer" name="G4" value="0"/>
    <att type="integer" name="G5" value="0"/>
    <att type="integer" name="G6" value="0"/>
    <att type="string" name="LibraryID" value="N/A"/>
    <att type="integer" name="NumberOrganismIDs" value="0"/>
    <att type="string" name="ProteoSAFeClusterLink" value="http://gnps.ucsd.edu//ProteoSAFe/result.jsp?task=876a7eb59a9940079944549a810335c3&amp;view=cluster_details&amp;protein=121"/>
    <att type="real" name="RTMean" value="45.6"/>
    <att type="real" name="RTStdErr" value="0.0"/>
    <att type="integer" name="UniqueFileSourcesCount" value="1"/>
    <att type="string" name="canonicalName" value="121"/>
    <att type="string" name="cluster index" value="121"/>
    <att type="list" name="cytoscape.alias.list">
      <att type="string" name="cytoscape.alias.list" value="121"/>
    </att>
    <att type="integer" name="number of spectra" value="1"/>
    <att type="real" name="parent mass" value="472.24"/>
    <att type="integer" name="precursor charge" value="0"/>
    <att type="real" name="precursor mass" value="472.24"/>
    <att type="integer" name="sum(precursor intensity)" value="0"/>
    <graphics type="ELLIPSE" h="40.0" w="40.0" x="313.8942565917969" y="481.2132263183594" fill="#666666" width="3" outline="#000000"/>
  </node>
  <node label="122" id="-97">
    <att type="string" name="AllFiles" value="AA MPM D7 1_Seg1Ev1.mzXML:712###AA MPM D7 1_Seg1Ev1.mzXML:720###AA MPM D7 2_Seg1Ev1.mzXML:724###"/>
    <att type="string" name="AllGroups" value=""/>
    <att type="string" name="AllOrganisms" value="N/A"/>
    <att type="string" name="DefaultGroups" value="G2,"/>
    <att type="integer" name="EvenOdd" value="1"/>
    <att type="integer" name="G1" value="0"/>
    <att type="integer" name="G2" value="3"/>
    <att type="integer" name="G3" value="0"/>
    <att type="integer" name="G4" value="0"/>
    <att type="integer" name="G5" value="0"/>
    <att type="integer" name="G6" value="0"/>
    <att type="string" name="LibraryID" value="N/A"/>
    <att type="integer" name="NumberOrganismIDs" value="0"/>
    <att type="string" name="ProteoSAFeClusterLink" value="http://gnps.ucsd.edu//ProteoSAFe/result.jsp?task=876a7eb59a9940079944549a810335c3&amp;view=cluster_details&amp;protein=122"/>
    <att type="real" name="RTMean" value="165.033333333"/>
    <att type="real" name="RTStdErr" value="0.896288643983"/>
    <att type="integer" name="UniqueFileSourcesCount" value="2"/>
    <att type="string" name="canonicalName" value="122"/>
    <att type="string" name="cluster index" value="122"/>
    <att type="list" name="cytoscape.alias.list">
      <att type="string" name="cytoscape.alias.list" value="122"/>
    </att>
    <att type="integer" name="number of spectra" value="3"/>
    <att type="real" name="parent mass" value="480.276"/>
    <att type="integer" name="precursor charge" value="0"/>
    <att type="real" name="precursor mass" value="480.276"/>
    <att type="integer" name="sum(precursor intensity)" value="0"/>
    <graphics type="ELLIPSE" h="40.0" w="40.0" x="322.26373291015625" y="594.1761474609375" fill="#666666" width="3" outline="#000000"/>
  </node>
  <node label="130" id="-96">
    <att type="string" name="AllFiles" value="AA TSB D7 2_Seg1Ev1.mzXML:788###"/>
    <att type="string" name="AllGroups" value=""/>
    <att type="string" name="AllOrganisms" value="N/A"/>
    <att type="string" name="DefaultGroups" value="G3,"/>
    <att type="integer" name="EvenOdd" value="0"/>
    <att type="integer" name="G1" value="0"/>
    <att type="integer" name="G2" value="0"/>
    <att type="integer" name="G3" value="1"/>
    <att type="integer" name="G4" value="0"/>
    <att type="integer" name="G5" value="0"/>
    <att type="integer" name="G6" value="0"/>
    <att type="string" name="LibraryID" value="N/A"/>
    <att type="integer" name="NumberOrganismIDs" value="0"/>
    <att type="string" name="ProteoSAFeClusterLink" value="http://gnps.ucsd.edu//ProteoSAFe/result.jsp?task=876a7eb59a9940079944549a810335c3&amp;view=cluster_details&amp;protein=130"/>
    <att type="real" name="RTMean" value="174.7"/>
    <att type="real" name="RTStdErr" value="0.0"/>
    <att type="integer" name="UniqueFileSourcesCount" value="1"/>
    <att type="string" name="canonicalName" value="130"/>
    <att type="string" name="cluster index" value="130"/>
    <att type="list" name="cytoscape.alias.list">
      <att type="string" name="cytoscape.alias.list" value="130"/>
    </att>
    <att type="integer" name="number of spectra" value="1"/>
    <att type="real" name="parent mass" value="509.35"/>
    <att type="integer" name="precursor charge" value="0"/>
    <att type="real" name="precursor mass" value="509.35"/>
    <att type="integer" name="sum(precursor intensity)" value="0"/>
    <graphics type="ELLIPSE" h="40.0" w="40.0" x="273.7273254394531" y="522.6194458007812" fill="#666666" width="3" outline="#000000"/>
  </node>
  <node label="41" id="-95">
    <att type="string" name="AllFiles" value="AA MPM D7 2_Seg1Ev1.mzXML:566###"/>
    <att type="string" name="AllGroups" value=""/>
    <att type="string" name="AllOrganisms" value="N/A"/>
    <att type="string" name="DefaultGroups" value="G2,"/>
    <att type="integer" name="EvenOdd" value="0"/>
    <att type="integer" name="G1" value="0"/>
    <att type="integer" name="G2" value="1"/>
    <att type="integer" name="G3" value="0"/>
    <att type="integer" name="G4" value="0"/>
    <att type="integer" name="G5" value="0"/>
    <att type="integer" name="G6" value="0"/>
    <att type="string" name="LibraryID" value="N/A"/>
    <att type="integer" name="NumberOrganismIDs" value="0"/>
    <att type="string" name="ProteoSAFeClusterLink" value="http://gnps.ucsd.edu//ProteoSAFe/result.jsp?task=876a7eb59a9940079944549a810335c3&amp;view=cluster_details&amp;protein=41"/>
    <att type="real" name="RTMean" value="133.9"/>
    <att type="real" name="RTStdErr" value="0.0"/>
    <att type="integer" name="UniqueFileSourcesCount" value="1"/>
    <att type="string" name="canonicalName" value="41"/>
    <att type="string" name="cluster index" value="41"/>
    <att type="list" name="cytoscape.alias.list">
      <att type="string" name="cytoscape.alias.list" value="41"/>
    </att>
    <att type="integer" name="number of spectra" value="1"/>
    <att type="real" name="parent mass" value="309.25"/>
    <att type="integer" name="precursor charge" value="0"/>
    <att type="real" name="precursor mass" value="309.25"/>
    <att type="integer" name="sum(precursor intensity)" value="0"/>
    <graphics type="ELLIPSE" h="40.0" w="40.0" x="180.2575225830078" y="277.1796875" fill="#666666" width="3" outline="#000000"/>
  </node>
  <node label="93" id="-94">
    <att type="string" name="AllFiles" value="AA MPM D7 1_Seg1Ev1.mzXML:804###AA MPM D7 1_Seg1Ev1.mzXML:828###AA MPM D7 1_Seg1Ev1.mzXML:836###"/>
    <att type="string" name="AllGroups" value=""/>
    <att type="string" name="AllOrganisms" value="N/A"/>
    <att type="string" name="DefaultGroups" value="G2,"/>
    <att type="integer" name="EvenOdd" value="0"/>
    <att type="integer" name="G1" value="0"/>
    <att type="integer" name="G2" value="3"/>
    <att type="integer" name="G3" value="0"/>
    <att type="integer" name="G4" value="0"/>
    <att type="integer" name="G5" value="0"/>
    <att type="integer" name="G6" value="0"/>
    <att type="string" name="LibraryID" value="N/A"/>
    <att type="integer" name="NumberOrganismIDs" value="0"/>
    <att type="string" name="ProteoSAFeClusterLink" value="http://gnps.ucsd.edu//ProteoSAFe/result.jsp?task=876a7eb59a9940079944549a810335c3&amp;view=cluster_details&amp;protein=93"/>
    <att type="real" name="RTMean" value="186.133333333"/>
    <att type="real" name="RTStdErr" value="3.33066559915"/>
    <att type="integer" name="UniqueFileSourcesCount" value="1"/>
    <att type="string" name="canonicalName" value="93"/>
    <att type="string" name="cluster index" value="93"/>
    <att type="list" name="cytoscape.alias.list">
      <att type="string" name="cytoscape.alias.list" value="93"/>
    </att>
    <att type="integer" name="number of spectra" value="3"/>
    <att type="real" name="parent mass" value="431.328"/>
    <att type="integer" name="precursor charge" value="0"/>
    <att type="real" name="precursor mass" value="431.328"/>
    <att type="integer" name="sum(precursor intensity)" value="0"/>
    <graphics type="ELLIPSE" h="40.0" w="40.0" x="224.82913208007812" y="489.46246337890625" fill="#666666" width="3" outline="#000000"/>
  </node>
  <node label="49" id="-93">
    <att type="string" name="AllFiles" value="AA TSB D7 1_Seg1Ev1.mzXML:392###AA TSB D7 1_Seg1Ev1.mzXML:400###AA TSB D7 1_Seg1Ev1.mzXML:416###AA TSB D7 1_Seg1Ev1.mzXML:422###AA TSB D7 1_Seg1Ev1.mzXML:428###AA TSB D7 1_Seg1Ev1.mzXML:436###AA TSB D7 2_Seg1Ev1.mzXML:408###AA TSB D7 2_Seg1Ev1.mzXML:416###AA TSB D7 2_Seg1Ev1.mzXML:434###AA TSB D7 2_Seg1Ev1.mzXML:646###"/>
    <att type="string" name="AllGroups" value=""/>
    <att type="string" name="AllOrganisms" value="N/A"/>
    <att type="string" name="DefaultGroups" value="G3,"/>
    <att type="integer" name="EvenOdd" value="1"/>
    <att type="integer" name="G1" value="0"/>
    <att type="integer" name="G2" value="0"/>
    <att type="integer" name="G3" value="10"/>
    <att type="integer" name="G4" value="0"/>
    <att type="integer" name="G5" value="0"/>
    <att type="integer" name="G6" value="0"/>
    <att type="string" name="LibraryID" value="N/A"/>
    <att type="integer" name="NumberOrganismIDs" value="0"/>
    <att type="string" name="ProteoSAFeClusterLink" value="http://gnps.ucsd.edu//ProteoSAFe/result.jsp?task=876a7eb59a9940079944549a810335c3&amp;view=cluster_details&amp;protein=49"/>
    <att type="real" name="RTMean" value="101.11"/>
    <att type="real" name="RTStdErr" value="16.1798537282"/>
    <att type="integer" name="UniqueFileSourcesCount" value="2"/>
    <att type="string" name="canonicalName" value="49"/>
    <att type="string" name="cluster index" value="49"/>
    <att type="list" name="cytoscape.alias.list">
      <att type="string" name="cytoscape.alias.list" value="49"/>
    </att>
    <att type="integer" name="number of spectra" value="10"/>
    <att type="real" name="parent mass" value="326.209"/>
    <att type="integer" name="precursor charge" value="0"/>
    <att type="real" name="precursor mass" value="326.209"/>
    <att type="integer" name="sum(precursor intensity)" value="0"/>
    <graphics type="ELLIPSE" h="40.0" w="40.0" x="1630.761962890625" y="464.90350341796875" fill="#666666" width="3" outline="#000000"/>
  </node>
  <node label="61" id="-92">
    <att type="string" name="AllFiles" value="AA TSB D7 1_Seg1Ev1.mzXML:600###AA TSB D7 1_Seg1Ev1.mzXML:608###AA TSB D7 2_Seg1Ev1.mzXML:594###AA TSB D7 2_Seg1Ev1.mzXML:604###"/>
    <att type="string" name="AllGroups" value=""/>
    <att type="string" name="AllOrganisms" value="N/A"/>
    <att type="string" name="DefaultGroups" value="G3,"/>
    <att type="integer" name="EvenOdd" value="1"/>
    <att type="integer" name="G1" value="0"/>
    <att type="integer" name="G2" value="0"/>
    <att type="integer" name="G3" value="4"/>
    <att type="integer" name="G4" value="0"/>
    <att type="integer" name="G5" value="0"/>
    <att type="integer" name="G6" value="0"/>
    <att type="string" name="LibraryID" value="N/A"/>
    <att type="integer" name="NumberOrganismIDs" value="0"/>
    <att type="string" name="ProteoSAFeClusterLink" value="http://gnps.ucsd.edu//ProteoSAFe/result.jsp?task=876a7eb59a9940079944549a810335c3&amp;view=cluster_details&amp;protein=61"/>
    <att type="real" name="RTMean" value="137.55"/>
    <att type="real" name="RTStdErr" value="1.28711563842"/>
    <att type="integer" name="UniqueFileSourcesCount" value="2"/>
    <att type="string" name="canonicalName" value="61"/>
    <att type="string" name="cluster index" value="61"/>
    <att type="list" name="cytoscape.alias.list">
      <att type="string" name="cytoscape.alias.list" value="61"/>
    </att>
    <att type="integer" name="number of spectra" value="4"/>
    <att type="real" name="parent mass" value="360.19"/>
    <att type="integer" name="precursor charge" value="0"/>
    <att type="real" name="precursor mass" value="360.19"/>
    <att type="integer" name="sum(precursor intensity)" value="0"/>
    <graphics type="ELLIPSE" h="40.0" w="40.0" x="1644.45361328125" y="556.794189453125" fill="#666666" width="3" outline="#000000"/>
  </node>
  <node label="133" id="-91">
    <att type="string" name="AllFiles" value="AA TSB D7 2_Seg1Ev1.mzXML:370###"/>
    <att type="string" name="AllGroups" value=""/>
    <att type="string" name="AllOrganisms" value="N/A"/>
    <att type="string" name="DefaultGroups" value="G3,"/>
    <att type="integer" name="EvenOdd" value="1"/>
    <att type="integer" name="G1" value="0"/>
    <att type="integer" name="G2" value="0"/>
    <att type="integer" name="G3" value="1"/>
    <att type="integer" name="G4" value="0"/>
    <att type="integer" name="G5" value="0"/>
    <att type="integer" name="G6" value="0"/>
    <att type="string" name="LibraryID" value="N/A"/>
    <att type="integer" name="NumberOrganismIDs" value="0"/>
    <att type="string" name="ProteoSAFeClusterLink" value="http://gnps.ucsd.edu//ProteoSAFe/result.jsp?task=876a7eb59a9940079944549a810335c3&amp;view=cluster_details&amp;protein=133"/>
    <att type="real" name="RTMean" value="85.3"/>
    <att type="real" name="RTStdErr" value="0.0"/>
    <att type="integer" name="UniqueFileSourcesCount" value="1"/>
    <att type="string" name="canonicalName" value="133"/>
    <att type="string" name="cluster index" value="133"/>
    <att type="list" name="cytoscape.alias.list">
      <att type="string" name="cytoscape.alias.list" value="133"/>
    </att>
    <att type="integer" name="number of spectra" value="1"/>
    <att type="real" name="parent mass" value="514.28"/>
    <att type="integer" name="precursor charge" value="0"/>
    <att type="real" name="precursor mass" value="514.28"/>
    <att type="integer" name="sum(precursor intensity)" value="0"/>
    <graphics type="ELLIPSE" h="40.0" w="40.0" x="1571.678466796875" y="455.3065490722656" fill="#666666" width="3" outline="#000000"/>
  </node>
  <node label="145" id="-90">
    <att type="string" name="AllFiles" value="AA MPM D7 2_Seg1Ev1.mzXML:442###"/>
    <att type="string" name="AllGroups" value=""/>
    <att type="string" name="AllOrganisms" value="N/A"/>
    <att type="string" name="DefaultGroups" value="G2,"/>
    <att type="integer" name="EvenOdd" value="1"/>
    <att type="integer" name="G1" value="0"/>
    <att type="integer" name="G2" value="1"/>
    <att type="integer" name="G3" value="0"/>
    <att type="integer" name="G4" value="0"/>
    <att type="integer" name="G5" value="0"/>
    <att type="integer" name="G6" value="0"/>
    <att type="string" name="LibraryID" value="N/A"/>
    <att type="integer" name="NumberOrganismIDs" value="0"/>
    <att type="string" name="ProteoSAFeClusterLink" value="http://gnps.ucsd.edu//ProteoSAFe/result.jsp?task=876a7eb59a9940079944549a810335c3&amp;view=cluster_details&amp;protein=145"/>
    <att type="real" name="RTMean" value="106.4"/>
    <att type="real" name="RTStdErr" value="0.0"/>
    <att type="integer" name="UniqueFileSourcesCount" value="1"/>
    <att type="string" name="canonicalName" value="145"/>
    <att type="string" name="cluster index" value="145"/>
    <att type="list" name="cytoscape.alias.list">
      <att type="string" name="cytoscape.alias.list" value="145"/>
    </att>
    <att type="integer" name="number of spectra" value="1"/>
    <att type="real" name="parent mass" value="530.29"/>
    <att type="integer" name="precursor charge" value="0"/>
    <att type="real" name="precursor mass" value="530.29"/>
    <att type="integer" name="sum(precursor intensity)" value="0"/>
    <graphics type="ELLIPSE" h="40.0" w="40.0" x="1612.6724853515625" y="339.5555725097656" fill="#666666" width="3" outline="#000000"/>
  </node>
  <node label="55" id="-89">
    <att type="string" name="AllFiles" value="AA BPM D7 2_Seg1Ev1.mzXML:302###"/>
    <att type="string" name="AllGroups" value=""/>
    <att type="string" name="AllOrganisms" value="N/A"/>
    <att type="string" name="DefaultGroups" value="G1,"/>
    <att type="integer" name="EvenOdd" value="0"/>
    <att type="integer" name="G1" value="1"/>
    <att type="integer" name="G2" value="0"/>
    <att type="integer" name="G3" value="0"/>
    <att type="integer" name="G4" value="0"/>
    <att type="integer" name="G5" value="0"/>
    <att type="integer" name="G6" value="0"/>
    <att type="string" name="LibraryID" value="N/A"/>
    <att type="integer" name="NumberOrganismIDs" value="0"/>
    <att type="string" name="ProteoSAFeClusterLink" value="http://gnps.ucsd.edu//ProteoSAFe/result.jsp?task=876a7eb59a9940079944549a810335c3&amp;view=cluster_details&amp;protein=55"/>
    <att type="real" name="RTMean" value="69.1"/>
    <att type="real" name="RTStdErr" value="0.0"/>
    <att type="integer" name="UniqueFileSourcesCount" value="1"/>
    <att type="string" name="canonicalName" value="55"/>
    <att type="string" name="cluster index" value="55"/>
    <att type="list" name="cytoscape.alias.list">
      <att type="string" name="cytoscape.alias.list" value="55"/>
    </att>
    <att type="integer" name="number of spectra" value="1"/>
    <att type="real" name="parent mass" value="343.2"/>
    <att type="integer" name="precursor charge" value="0"/>
    <att type="real" name="precursor mass" value="343.2"/>
    <att type="integer" name="sum(precursor intensity)" value="0"/>
    <graphics type="ELLIPSE" h="40.0" w="40.0" x="1474.5372314453125" y="841.4500732421875" fill="#666666" width="3" outline="#000000"/>
  </node>
  <node label="80" id="-88">
    <att type="string" name="AllFiles" value="AA TSB D7 1_Seg1Ev1.mzXML:726###AA TSB D7 1_Seg1Ev1.mzXML:734###AA TSB D7 1_Seg1Ev1.mzXML:742###AA TSB D7 1_Seg1Ev1.mzXML:750###AA TSB D7 2_Seg1Ev1.mzXML:724###AA TSB D7 2_Seg1Ev1.mzXML:736###AA TSB D7 2_Seg1Ev1.mzXML:744###"/>
    <att type="string" name="AllGroups" value=""/>
    <att type="string" name="AllOrganisms" value="N/A"/>
    <att type="string" name="DefaultGroups" value="G3,"/>
    <att type="integer" name="EvenOdd" value="0"/>
    <att type="integer" name="G1" value="0"/>
    <att type="integer" name="G2" value="0"/>
    <att type="integer" name="G3" value="7"/>
    <att type="integer" name="G4" value="0"/>
    <att type="integer" name="G5" value="0"/>
    <att type="integer" name="G6" value="0"/>
    <att type="string" name="LibraryID" value="N/A"/>
    <att type="integer" name="NumberOrganismIDs" value="0"/>
    <att type="string" name="ProteoSAFeClusterLink" value="http://gnps.ucsd.edu//ProteoSAFe/result.jsp?task=876a7eb59a9940079944549a810335c3&amp;view=cluster_details&amp;protein=80"/>
    <att type="real" name="RTMean" value="164.585714286"/>
    <att type="real" name="RTStdErr" value="1.93686049354"/>
    <att type="integer" name="UniqueFileSourcesCount" value="2"/>
    <att type="string" name="canonicalName" value="80"/>
    <att type="string" name="cluster index" value="80"/>
    <att type="list" name="cytoscape.alias.list">
      <att type="string" name="cytoscape.alias.list" value="80"/>
    </att>
    <att type="integer" name="number of spectra" value="7"/>
    <att type="real" name="parent mass" value="417.219"/>
    <att type="integer" name="precursor charge" value="0"/>
    <att type="real" name="precursor mass" value="417.219"/>
    <att type="integer" name="sum(precursor intensity)" value="0"/>
    <graphics type="ELLIPSE" h="40.0" w="40.0" x="1471.8148193359375" y="770.7357177734375" fill="#666666" width="3" outline="#000000"/>
  </node>
  <node label="58" id="-87">
    <att type="string" name="AllFiles" value="AA MPM D7 1_Seg1Ev1.mzXML:890###AA MPM D7 1_Seg1Ev1.mzXML:898###AA MPM D7 1_Seg1Ev1.mzXML:906###AA MPM D7 1_Seg1Ev1.mzXML:914###AA MPM D7 1_Seg1Ev1.mzXML:922###AA MPM D7 1_Seg1Ev1.mzXML:930###AA MPM D7 2_Seg1Ev1.mzXML:894###AA MPM D7 2_Seg1Ev1.mzXML:902###AA MPM D7 2_Seg1Ev1.mzXML:910###AA MPM D7 2_Seg1Ev1.mzXML:920###AA MPM D7 2_Seg1Ev1.mzXML:936###AA MPM D7 2_Seg1Ev1.mzXML:944###AA MPM D7 2_Seg1Ev1.mzXML:952###"/>
    <att type="string" name="AllGroups" value=""/>
    <att type="string" name="AllOrganisms" value="N/A"/>
    <att type="string" name="DefaultGroups" value="G2,"/>
    <att type="integer" name="EvenOdd" value="1"/>
    <att type="integer" name="G1" value="0"/>
    <att type="integer" name="G2" value="13"/>
    <att type="integer" name="G3" value="0"/>
    <att type="integer" name="G4" value="0"/>
    <att type="integer" name="G5" value="0"/>
    <att type="integer" name="G6" value="0"/>
    <att type="string" name="LibraryID" value="N/A"/>
    <att type="integer" name="NumberOrganismIDs" value="0"/>
    <att type="string" name="ProteoSAFeClusterLink" value="http://gnps.ucsd.edu//ProteoSAFe/result.jsp?task=876a7eb59a9940079944549a810335c3&amp;view=cluster_details&amp;protein=58"/>
    <att type="real" name="RTMean" value="204.469230769"/>
    <att type="real" name="RTStdErr" value="3.75951783597"/>
    <att type="integer" name="UniqueFileSourcesCount" value="2"/>
    <att type="string" name="canonicalName" value="58"/>
    <att type="string" name="cluster index" value="58"/>
    <att type="list" name="cytoscape.alias.list">
      <att type="string" name="cytoscape.alias.list" value="58"/>
    </att>
    <att type="integer" name="number of spectra" value="13"/>
    <att type="real" name="parent mass" value="356.294"/>
    <att type="integer" name="precursor charge" value="0"/>
    <att type="real" name="precursor mass" value="356.294"/>
    <att type="integer" name="sum(precursor intensity)" value="0"/>
    <graphics type="ELLIPSE" h="40.0" w="40.0" x="467.0599365234375" y="117.54692077636719" fill="#666666" width="3" outline="#000000"/>
  </node>
  <node label="76" id="-86">
    <att type="string" name="AllFiles" value="AA MPM D7 1_Seg1Ev1.mzXML:724###AA MPM D7 1_Seg1Ev1.mzXML:732###AA MPM D7 1_Seg1Ev1.mzXML:740###AA MPM D7 1_Seg1Ev1.mzXML:748###AA MPM D7 1_Seg1Ev1.mzXML:756###AA MPM D7 1_Seg1Ev1.mzXML:764###AA MPM D7 1_Seg1Ev1.mzXML:772###AA MPM D7 1_Seg1Ev1.mzXML:780###AA MPM D7 2_Seg1Ev1.mzXML:728###AA MPM D7 2_Seg1Ev1.mzXML:736###AA MPM D7 2_Seg1Ev1.mzXML:744###AA MPM D7 2_Seg1Ev1.mzXML:752###AA MPM D7 2_Seg1Ev1.mzXML:760###AA MPM D7 2_Seg1Ev1.mzXML:768###AA MPM D7 2_Seg1Ev1.mzXML:776###AA MPM D7 2_Seg1Ev1.mzXML:784###"/>
    <att type="string" name="AllGroups" value=""/>
    <att type="string" name="AllOrganisms" value="N/A"/>
    <att type="string" name="DefaultGroups" value="G2,"/>
    <att type="integer" name="EvenOdd" value="1"/>
    <att type="integer" name="G1" value="0"/>
    <att type="integer" name="G2" value="16"/>
    <att type="integer" name="G3" value="0"/>
    <att type="integer" name="G4" value="0"/>
    <att type="integer" name="G5" value="0"/>
    <att type="integer" name="G6" value="0"/>
    <att type="string" name="LibraryID" value="N/A"/>
    <att type="integer" name="NumberOrganismIDs" value="0"/>
    <att type="string" name="ProteoSAFeClusterLink" value="http://gnps.ucsd.edu//ProteoSAFe/result.jsp?task=876a7eb59a9940079944549a810335c3&amp;view=cluster_details&amp;protein=76"/>
    <att type="real" name="RTMean" value="171.95"/>
    <att type="real" name="RTStdErr" value="3.78664319242"/>
    <att type="integer" name="UniqueFileSourcesCount" value="2"/>
    <att type="string" name="canonicalName" value="76"/>
    <att type="string" name="cluster index" value="76"/>
    <att type="list" name="cytoscape.alias.list">
      <att type="string" name="cytoscape.alias.list" value="76"/>
    </att>
    <att type="integer" name="number of spectra" value="16"/>
    <att type="real" name="parent mass" value="412.288"/>
    <att type="integer" name="precursor charge" value="0"/>
    <att type="real" name="precursor mass" value="412.288"/>
    <att type="integer" name="sum(precursor intensity)" value="0"/>
    <graphics type="ELLIPSE" h="40.0" w="40.0" x="266.3757629394531" y="77.32144165039062" fill="#666666" width="3" outline="#000000"/>
  </node>
  <node label="116" id="-85">
    <att type="string" name="AllFiles" value="AA MPM D7 1_Seg1Ev1.mzXML:708###AA MPM D7 1_Seg1Ev1.mzXML:798###AA MPM D7 1_Seg1Ev1.mzXML:806###AA MPM D7 1_Seg1Ev1.mzXML:814###AA MPM D7 1_Seg1Ev1.mzXML:822###AA MPM D7 2_Seg1Ev1.mzXML:712###AA MPM D7 2_Seg1Ev1.mzXML:794###AA MPM D7 2_Seg1Ev1.mzXML:802###AA MPM D7 2_Seg1Ev1.mzXML:810###AA MPM D7 2_Seg1Ev1.mzXML:818###AA MPM D7 2_Seg1Ev1.mzXML:826###"/>
    <att type="string" name="AllGroups" value=""/>
    <att type="string" name="AllOrganisms" value="N/A"/>
    <att type="string" name="DefaultGroups" value="G2,"/>
    <att type="integer" name="EvenOdd" value="1"/>
    <att type="integer" name="G1" value="0"/>
    <att type="integer" name="G2" value="11"/>
    <att type="integer" name="G3" value="0"/>
    <att type="integer" name="G4" value="0"/>
    <att type="integer" name="G5" value="0"/>
    <att type="integer" name="G6" value="0"/>
    <att type="string" name="LibraryID" value="N/A"/>
    <att type="integer" name="NumberOrganismIDs" value="0"/>
    <att type="string" name="ProteoSAFeClusterLink" value="http://gnps.ucsd.edu//ProteoSAFe/result.jsp?task=876a7eb59a9940079944549a810335c3&amp;view=cluster_details&amp;protein=116"/>
    <att type="real" name="RTMean" value="179.472727273"/>
    <att type="real" name="RTStdErr" value="8.31553857656"/>
    <att type="integer" name="UniqueFileSourcesCount" value="2"/>
    <att type="string" name="canonicalName" value="116"/>
    <att type="string" name="cluster index" value="116"/>
    <att type="list" name="cytoscape.alias.list">
      <att type="string" name="cytoscape.alias.list" value="116"/>
    </att>
    <att type="integer" name="number of spectra" value="11"/>
    <att type="real" name="parent mass" value="462.268"/>
    <att type="integer" name="precursor charge" value="0"/>
    <att type="real" name="precursor mass" value="462.268"/>
    <att type="integer" name="sum(precursor intensity)" value="0"/>
    <graphics type="ELLIPSE" h="40.0" w="40.0" x="315.1047058105469" y="-19.079334259033203" fill="#666666" width="3" outline="#000000"/>
  </node>
  <node label="117" id="-84">
    <att type="string" name="AllFiles" value="AA MPM D7 1_Seg1Ev1.mzXML:716###AA MPM D7 2_Seg1Ev1.mzXML:720###"/>
    <att type="string" name="AllGroups" value=""/>
    <att type="string" name="AllOrganisms" value="N/A"/>
    <att type="string" name="DefaultGroups" value="G2,"/>
    <att type="integer" name="EvenOdd" value="1"/>
    <att type="integer" name="G1" value="0"/>
    <att type="integer" name="G2" value="2"/>
    <att type="integer" name="G3" value="0"/>
    <att type="integer" name="G4" value="0"/>
    <att type="integer" name="G5" value="0"/>
    <att type="integer" name="G6" value="0"/>
    <att type="string" name="LibraryID" value="N/A"/>
    <att type="integer" name="NumberOrganismIDs" value="0"/>
    <att type="string" name="ProteoSAFeClusterLink" value="http://gnps.ucsd.edu//ProteoSAFe/result.jsp?task=876a7eb59a9940079944549a810335c3&amp;view=cluster_details&amp;protein=117"/>
    <att type="real" name="RTMean" value="164.75"/>
    <att type="real" name="RTStdErr" value="0.0707106781187"/>
    <att type="integer" name="UniqueFileSourcesCount" value="2"/>
    <att type="string" name="canonicalName" value="117"/>
    <att type="string" name="cluster index" value="117"/>
    <att type="list" name="cytoscape.alias.list">
      <att type="string" name="cytoscape.alias.list" value="117"/>
    </att>
    <att type="integer" name="number of spectra" value="2"/>
    <att type="real" name="parent mass" value="462.27"/>
    <att type="integer" name="precursor charge" value="0"/>
    <att type="real" name="precursor mass" value="462.27"/>
    <att type="integer" name="sum(precursor intensity)" value="0"/>
    <graphics type="ELLIPSE" h="40.0" w="40.0" x="365.44744873046875" y="36.86180877685547" fill="#666666" width="3" outline="#000000"/>
  </node>
  <node label="78" id="-83">
    <att type="string" name="AllFiles" value="AA MPM D7 1_Seg1Ev1.mzXML:880###AA MPM D7 1_Seg1Ev1.mzXML:888###AA MPM D7 1_Seg1Ev1.mzXML:896###AA MPM D7 1_Seg1Ev1.mzXML:904###AA MPM D7 1_Seg1Ev1.mzXML:912###AA MPM D7 1_Seg1Ev1.mzXML:920###AA MPM D7 1_Seg1Ev1.mzXML:936###AA MPM D7 1_Seg1Ev1.mzXML:944###AA MPM D7 2_Seg1Ev1.mzXML:860###AA MPM D7 2_Seg1Ev1.mzXML:868###AA MPM D7 2_Seg1Ev1.mzXML:884###AA MPM D7 2_Seg1Ev1.mzXML:892###AA MPM D7 2_Seg1Ev1.mzXML:900###AA MPM D7 2_Seg1Ev1.mzXML:908###AA MPM D7 2_Seg1Ev1.mzXML:916###AA MPM D7 2_Seg1Ev1.mzXML:924###AA MPM D7 2_Seg1Ev1.mzXML:932###AA MPM D7 2_Seg1Ev1.mzXML:940###AA MPM D7 2_Seg1Ev1.mzXML:948###"/>
    <att type="string" name="AllGroups" value=""/>
    <att type="string" name="AllOrganisms" value="N/A"/>
    <att type="string" name="DefaultGroups" value="G2,"/>
    <att type="integer" name="EvenOdd" value="1"/>
    <att type="integer" name="G1" value="0"/>
    <att type="integer" name="G2" value="19"/>
    <att type="integer" name="G3" value="0"/>
    <att type="integer" name="G4" value="0"/>
    <att type="integer" name="G5" value="0"/>
    <att type="integer" name="G6" value="0"/>
    <att type="string" name="LibraryID" value="N/A"/>
    <att type="integer" name="NumberOrganismIDs" value="0"/>
    <att type="string" name="ProteoSAFeClusterLink" value="http://gnps.ucsd.edu//ProteoSAFe/result.jsp?task=876a7eb59a9940079944549a810335c3&amp;view=cluster_details&amp;protein=78"/>
    <att type="real" name="RTMean" value="202.678947368"/>
    <att type="real" name="RTStdErr" value="5.19439644097"/>
    <att type="integer" name="UniqueFileSourcesCount" value="2"/>
    <att type="string" name="canonicalName" value="78"/>
    <att type="string" name="cluster index" value="78"/>
    <att type="list" name="cytoscape.alias.list">
      <att type="string" name="cytoscape.alias.list" value="78"/>
    </att>
    <att type="integer" name="number of spectra" value="19"/>
    <att type="real" name="parent mass" value="414.3"/>
    <att type="integer" name="precursor charge" value="0"/>
    <att type="real" name="precursor mass" value="414.3"/>
    <att type="integer" name="sum(precursor intensity)" value="0"/>
    <graphics type="ELLIPSE" h="40.0" w="40.0" x="379.41448974609375" y="103.2561264038086" fill="#666666" width="3" outline="#000000"/>
  </node>
  <node label="119" id="-82">
    <att type="string" name="AllFiles" value="AA MPM D7 1_Seg1Ev1.mzXML:854###AA MPM D7 1_Seg1Ev1.mzXML:862###AA MPM D7 1_Seg1Ev1.mzXML:870###AA MPM D7 1_Seg1Ev1.mzXML:878###AA MPM D7 1_Seg1Ev1.mzXML:886###AA MPM D7 1_Seg1Ev1.mzXML:894###AA MPM D7 1_Seg1Ev1.mzXML:902###AA MPM D7 1_Seg1Ev1.mzXML:910###AA MPM D7 1_Seg1Ev1.mzXML:918###AA MPM D7 1_Seg1Ev1.mzXML:926###AA MPM D7 1_Seg1Ev1.mzXML:934###AA MPM D7 1_Seg1Ev1.mzXML:950###AA MPM D7 1_Seg1Ev1.mzXML:958###AA MPM D7 1_Seg1Ev1.mzXML:974###AA MPM D7 1_Seg1Ev1.mzXML:990###AA MPM D7 1_Seg1Ev1.mzXML:998###AA MPM D7 1_Seg1Ev1.mzXML:1006###AA MPM D7 1_Seg1Ev1.mzXML:1014###AA MPM D7 1_Seg1Ev1.mzXML:1024###AA MPM D7 2_Seg1Ev1.mzXML:856###AA MPM D7 2_Seg1Ev1.mzXML:864###AA MPM D7 2_Seg1Ev1.mzXML:888###AA MPM D7 2_Seg1Ev1.mzXML:896###AA MPM D7 2_Seg1Ev1.mzXML:904###AA MPM D7 2_Seg1Ev1.mzXML:912###AA MPM D7 2_Seg1Ev1.mzXML:942###AA MPM D7 2_Seg1Ev1.mzXML:968###AA MPM D7 2_Seg1Ev1.mzXML:976###AA MPM D7 2_Seg1Ev1.mzXML:984###AA MPM D7 2_Seg1Ev1.mzXML:992###AA MPM D7 2_Seg1Ev1.mzXML:1000###AA MPM D7 2_Seg1Ev1.mzXML:1008###AA MPM D7 2_Seg1Ev1.mzXML:1018###"/>
    <att type="string" name="AllGroups" value=""/>
    <att type="string" name="AllOrganisms" value="N/A"/>
    <att type="string" name="DefaultGroups" value="G2,"/>
    <att type="integer" name="EvenOdd" value="1"/>
    <att type="integer" name="G1" value="0"/>
    <att type="integer" name="G2" value="33"/>
    <att type="integer" name="G3" value="0"/>
    <att type="integer" name="G4" value="0"/>
    <att type="integer" name="G5" value="0"/>
    <att type="integer" name="G6" value="0"/>
    <att type="string" name="LibraryID" value="N/A"/>
    <att type="integer" name="NumberOrganismIDs" value="0"/>
    <att type="string" name="ProteoSAFeClusterLink" value="http://gnps.ucsd.edu//ProteoSAFe/result.jsp?task=876a7eb59a9940079944549a810335c3&amp;view=cluster_details&amp;protein=119"/>
    <att type="real" name="RTMean" value="208.83030303"/>
    <att type="real" name="RTStdErr" value="10.8739794018"/>
    <att type="integer" name="UniqueFileSourcesCount" value="2"/>
    <att type="string" name="canonicalName" value="119"/>
    <att type="string" name="cluster index" value="119"/>
    <att type="list" name="cytoscape.alias.list">
      <att type="string" name="cytoscape.alias.list" value="119"/>
    </att>
    <att type="integer" name="number of spectra" value="33"/>
    <att type="real" name="parent mass" value="464.282"/>
    <att type="integer" name="precursor charge" value="0"/>
    <att type="real" name="precursor mass" value="464.282"/>
    <att type="integer" name="sum(precursor intensity)" value="0"/>
    <graphics type="ELLIPSE" h="40.0" w="40.0" x="443.657470703125" y="1.74530029296875" fill="#666666" width="3" outline="#000000"/>
  </node>
  <node label="60" id="-81">
    <att type="string" name="AllFiles" value="AA MPM D7 1_Seg1Ev1.mzXML:948###"/>
    <att type="string" name="AllGroups" value=""/>
    <att type="string" name="AllOrganisms" value="N/A"/>
    <att type="string" name="DefaultGroups" value="G2,"/>
    <att type="integer" name="EvenOdd" value="0"/>
    <att type="integer" name="G1" value="0"/>
    <att type="integer" name="G2" value="1"/>
    <att type="integer" name="G3" value="0"/>
    <att type="integer" name="G4" value="0"/>
    <att type="integer" name="G5" value="0"/>
    <att type="integer" name="G6" value="0"/>
    <att type="string" name="LibraryID" value="N/A"/>
    <att type="integer" name="NumberOrganismIDs" value="0"/>
    <att type="string" name="ProteoSAFeClusterLink" value="http://gnps.ucsd.edu//ProteoSAFe/result.jsp?task=876a7eb59a9940079944549a810335c3&amp;view=cluster_details&amp;protein=60"/>
    <att type="real" name="RTMean" value="211.2"/>
    <att type="real" name="RTStdErr" value="0.0"/>
    <att type="integer" name="UniqueFileSourcesCount" value="1"/>
    <att type="string" name="canonicalName" value="60"/>
    <att type="string" name="cluster index" value="60"/>
    <att type="list" name="cytoscape.alias.list">
      <att type="string" name="cytoscape.alias.list" value="60"/>
    </att>
    <att type="integer" name="number of spectra" value="1"/>
    <att type="real" name="parent mass" value="357.3"/>
    <att type="integer" name="precursor charge" value="0"/>
    <att type="real" name="precursor mass" value="357.3"/>
    <att type="integer" name="sum(precursor intensity)" value="0"/>
    <graphics type="ELLIPSE" h="40.0" w="40.0" x="75.40524291992188" y="448.47222900390625" fill="#666666" width="3" outline="#000000"/>
  </node>
  <node label="114" id="-80">
    <att type="string" name="AllFiles" value="AA MPM D7 1_Seg1Ev1.mzXML:682###"/>
    <att type="string" name="AllGroups" value=""/>
    <att type="string" name="AllOrganisms" value="N/A"/>
    <att type="string" name="DefaultGroups" value="G2,"/>
    <att type="integer" name="EvenOdd" value="0"/>
    <att type="integer" name="G1" value="0"/>
    <att type="integer" name="G2" value="1"/>
    <att type="integer" name="G3" value="0"/>
    <att type="integer" name="G4" value="0"/>
    <att type="integer" name="G5" value="0"/>
    <att type="integer" name="G6" value="0"/>
    <att type="string" name="LibraryID" value="N/A"/>
    <att type="integer" name="NumberOrganismIDs" value="0"/>
    <att type="string" name="ProteoSAFeClusterLink" value="http://gnps.ucsd.edu//ProteoSAFe/result.jsp?task=876a7eb59a9940079944549a810335c3&amp;view=cluster_details&amp;protein=114"/>
    <att type="real" name="RTMean" value="158.0"/>
    <att type="real" name="RTStdErr" value="0.0"/>
    <att type="integer" name="UniqueFileSourcesCount" value="1"/>
    <att type="string" name="canonicalName" value="114"/>
    <att type="string" name="cluster index" value="114"/>
    <att type="list" name="cytoscape.alias.list">
      <att type="string" name="cytoscape.alias.list" value="114"/>
    </att>
    <att type="integer" name="number of spectra" value="1"/>
    <att type="real" name="parent mass" value="447.32"/>
    <att type="integer" name="precursor charge" value="0"/>
    <att type="real" name="precursor mass" value="447.32"/>
    <att type="integer" name="sum(precursor intensity)" value="0"/>
    <graphics type="ELLIPSE" h="40.0" w="40.0" x="96.87217712402344" y="524.734619140625" fill="#666666" width="3" outline="#000000"/>
  </node>
  <node label="126" id="-79">
    <att type="string" name="AllFiles" value="AA MPM D7 1_Seg1Ev1.mzXML:634###AA MPM D7 1_Seg1Ev1.mzXML:642###AA MPM D7 2_Seg1Ev1.mzXML:646###"/>
    <att type="string" name="AllGroups" value=""/>
    <att type="string" name="AllOrganisms" value="N/A"/>
    <att type="string" name="DefaultGroups" value="G2,"/>
    <att type="integer" name="EvenOdd" value="1"/>
    <att type="integer" name="G1" value="0"/>
    <att type="integer" name="G2" value="3"/>
    <att type="integer" name="G3" value="0"/>
    <att type="integer" name="G4" value="0"/>
    <att type="integer" name="G5" value="0"/>
    <att type="integer" name="G6" value="0"/>
    <att type="string" name="LibraryID" value="N/A"/>
    <att type="integer" name="NumberOrganismIDs" value="0"/>
    <att type="string" name="ProteoSAFeClusterLink" value="http://gnps.ucsd.edu//ProteoSAFe/result.jsp?task=876a7eb59a9940079944549a810335c3&amp;view=cluster_details&amp;protein=126"/>
    <att type="real" name="RTMean" value="149.433333333"/>
    <att type="real" name="RTStdErr" value="0.896288643983"/>
    <att type="integer" name="UniqueFileSourcesCount" value="2"/>
    <att type="string" name="canonicalName" value="126"/>
    <att type="string" name="cluster index" value="126"/>
    <att type="list" name="cytoscape.alias.list">
      <att type="string" name="cytoscape.alias.list" value="126"/>
    </att>
    <att type="integer" name="number of spectra" value="3"/>
    <att type="real" name="parent mass" value="496.27"/>
    <att type="integer" name="precursor charge" value="0"/>
    <att type="real" name="precursor mass" value="496.27"/>
    <att type="integer" name="sum(precursor intensity)" value="0"/>
    <graphics type="ELLIPSE" h="40.0" w="40.0" x="0.0" y="574.5010986328125" fill="#666666" width="3" outline="#000000"/>
  </node>
  <node label="143" id="-78">
    <att type="string" name="AllFiles" value="AA TSB D7 1_Seg1Ev1.mzXML:818###AA TSB D7 1_Seg1Ev1.mzXML:834###"/>
    <att type="string" name="AllGroups" value=""/>
    <att type="string" name="AllOrganisms" value="N/A"/>
    <att type="string" name="DefaultGroups" value="G3,"/>
    <att type="integer" name="EvenOdd" value="0"/>
    <att type="integer" name="G1" value="0"/>
    <att type="integer" name="G2" value="0"/>
    <att type="integer" name="G3" value="2"/>
    <att type="integer" name="G4" value="0"/>
    <att type="integer" name="G5" value="0"/>
    <att type="integer" name="G6" value="0"/>
    <att type="string" name="LibraryID" value="N/A"/>
    <att type="integer" name="NumberOrganismIDs" value="0"/>
    <att type="string" name="ProteoSAFeClusterLink" value="http://gnps.ucsd.edu//ProteoSAFe/result.jsp?task=876a7eb59a9940079944549a810335c3&amp;view=cluster_details&amp;protein=143"/>
    <att type="real" name="RTMean" value="182.6"/>
    <att type="real" name="RTStdErr" value="2.2627416998"/>
    <att type="integer" name="UniqueFileSourcesCount" value="1"/>
    <att type="string" name="canonicalName" value="143"/>
    <att type="string" name="cluster index" value="143"/>
    <att type="list" name="cytoscape.alias.list">
      <att type="string" name="cytoscape.alias.list" value="143"/>
    </att>
    <att type="integer" name="number of spectra" value="2"/>
    <att type="real" name="parent mass" value="523.36"/>
    <att type="integer" name="precursor charge" value="0"/>
    <att type="real" name="precursor mass" value="523.36"/>
    <att type="integer" name="sum(precursor intensity)" value="0"/>
    <graphics type="ELLIPSE" h="40.0" w="40.0" x="170.68772888183594" y="475.1889343261719" fill="#666666" width="3" outline="#000000"/>
  </node>
  <node label="132" id="-77">
    <att type="string" name="AllFiles" value="AA BPM D7 1_Seg1Ev1.mzXML:502###"/>
    <att type="string" name="AllGroups" value=""/>
    <att type="string" name="AllOrganisms" value="N/A"/>
    <att type="string" name="DefaultGroups" value="G1,"/>
    <att type="integer" name="EvenOdd" value="0"/>
    <att type="integer" name="G1" value="1"/>
    <att type="integer" name="G2" value="0"/>
    <att type="integer" name="G3" value="0"/>
    <att type="integer" name="G4" value="0"/>
    <att type="integer" name="G5" value="0"/>
    <att type="integer" name="G6" value="0"/>
    <att type="string" name="LibraryID" value="N/A"/>
    <att type="integer" name="NumberOrganismIDs" value="0"/>
    <att type="string" name="ProteoSAFeClusterLink" value="http://gnps.ucsd.edu//ProteoSAFe/result.jsp?task=876a7eb59a9940079944549a810335c3&amp;view=cluster_details&amp;protein=132"/>
    <att type="real" name="RTMean" value="118.3"/>
    <att type="real" name="RTStdErr" value="0.0"/>
    <att type="integer" name="UniqueFileSourcesCount" value="1"/>
    <att type="string" name="canonicalName" value="132"/>
    <att type="string" name="cluster index" value="132"/>
    <att type="list" name="cytoscape.alias.list">
      <att type="string" name="cytoscape.alias.list" value="132"/>
    </att>
    <att type="integer" name="number of spectra" value="1"/>
    <att type="real" name="parent mass" value="514.24"/>
    <att type="integer" name="precursor charge" value="0"/>
    <att type="real" name="precursor mass" value="514.24"/>
    <att type="integer" name="sum(precursor intensity)" value="0"/>
    <graphics type="ELLIPSE" h="40.0" w="40.0" x="1662.0947265625" y="633.0419311523438" fill="#666666" width="3" outline="#000000"/>
  </node>
  <node label="64" id="-76">
    <att type="string" name="AllFiles" value="AA BPM D7 2_Seg1Ev1.mzXML:68###AA BPM D7 2_Seg1Ev1.mzXML:84###AA BPM D7 2_Seg1Ev1.mzXML:92###AA BPM D7 2_Seg1Ev1.mzXML:100###AA BPM D7 1_Seg1Ev1.mzXML:82###AA BPM D7 1_Seg1Ev1.mzXML:90###AA BPM D7 1_Seg1Ev1.mzXML:98###AA BPM D7 1_Seg1Ev1.mzXML:118###AA MPM D7 1_Seg1Ev1.mzXML:68###AA MPM D7 1_Seg1Ev1.mzXML:76###AA MPM D7 1_Seg1Ev1.mzXML:84###AA MPM D7 1_Seg1Ev1.mzXML:90###AA MPM D7 2_Seg1Ev1.mzXML:70###AA MPM D7 2_Seg1Ev1.mzXML:78###AA MPM D7 2_Seg1Ev1.mzXML:84###AA MPM D7 2_Seg1Ev1.mzXML:90###"/>
    <att type="string" name="AllGroups" value=""/>
    <att type="string" name="AllOrganisms" value="N/A"/>
    <att type="string" name="DefaultGroups" value="G1,G2,"/>
    <att type="integer" name="EvenOdd" value="1"/>
    <att type="integer" name="G1" value="8"/>
    <att type="integer" name="G2" value="8"/>
    <att type="integer" name="G3" value="0"/>
    <att type="integer" name="G4" value="0"/>
    <att type="integer" name="G5" value="0"/>
    <att type="integer" name="G6" value="0"/>
    <att type="string" name="LibraryID" value="N/A"/>
    <att type="integer" name="NumberOrganismIDs" value="0"/>
    <att type="string" name="ProteoSAFeClusterLink" value="http://gnps.ucsd.edu//ProteoSAFe/result.jsp?task=876a7eb59a9940079944549a810335c3&amp;view=cluster_details&amp;protein=64"/>
    <att type="real" name="RTMean" value="17.0"/>
    <att type="real" name="RTStdErr" value="2.61890562386"/>
    <att type="integer" name="UniqueFileSourcesCount" value="4"/>
    <att type="string" name="canonicalName" value="64"/>
    <att type="string" name="cluster index" value="64"/>
    <att type="list" name="cytoscape.alias.list">
      <att type="string" name="cytoscape.alias.list" value="64"/>
    </att>
    <att type="integer" name="number of spectra" value="16"/>
    <att type="real" name="parent mass" value="365.105"/>
    <att type="integer" name="precursor charge" value="0"/>
    <att type="real" name="precursor mass" value="365.105"/>
    <att type="integer" name="sum(precursor intensity)" value="0"/>
    <graphics type="ELLIPSE" h="40.0" w="40.0" x="358.8452453613281" y="1325.8604736328125" fill="#666666" width="3" outline="#000000"/>
  </node>
  <node label="144" id="-75">
    <att type="string" name="AllFiles" value="AA BPM D7 2_Seg1Ev1.mzXML:90###AA BPM D7 1_Seg1Ev1.mzXML:86###AA BPM D7 1_Seg1Ev1.mzXML:94###"/>
    <att type="string" name="AllGroups" value=""/>
    <att type="string" name="AllOrganisms" value="GNPS-LIBRARY;"/>
    <att type="string" name="DefaultGroups" value="G1,"/>
    <att type="integer" name="EvenOdd" value="1"/>
    <att type="integer" name="G1" value="3"/>
    <att type="integer" name="G2" value="0"/>
    <att type="integer" name="G3" value="0"/>
    <att type="integer" name="G4" value="0"/>
    <att type="integer" name="G5" value="0"/>
    <att type="integer" name="G6" value="0"/>
    <att type="string" name="LibraryID" value="Polysaccharide Hexose x3"/>
    <att type="integer" name="NumberOrganismIDs" value="1"/>
    <att type="string" name="ProteoSAFeClusterLink" value="http://gnps.ucsd.edu//ProteoSAFe/result.jsp?task=876a7eb59a9940079944549a810335c3&amp;view=cluster_details&amp;protein=144"/>
    <att type="real" name="RTMean" value="17.6"/>
    <att type="real" name="RTStdErr" value="0.8"/>
    <att type="integer" name="UniqueFileSourcesCount" value="2"/>
    <att type="string" name="canonicalName" value="144"/>
    <att type="string" name="cluster index" value="144"/>
    <att type="list" name="cytoscape.alias.list">
      <att type="string" name="cytoscape.alias.list" value="144"/>
    </att>
    <att type="integer" name="number of spectra" value="3"/>
    <att type="real" name="parent mass" value="527.164"/>
    <att type="integer" name="precursor charge" value="0"/>
    <att type="real" name="precursor mass" value="527.164"/>
    <att type="integer" name="sum(precursor intensity)" value="0"/>
    <graphics type="ELLIPSE" h="40.0" w="40.0" x="356.5236511230469" y="1433.599853515625" fill="#666666" width="3" outline="#000000"/>
  </node>
  <node label="66" id="-74">
    <att type="string" name="AllFiles" value="AA MPM D7 1_Seg1Ev1.mzXML:584###AA MPM D7 1_Seg1Ev1.mzXML:760###AA MPM D7 2_Seg1Ev1.mzXML:586###"/>
    <att type="string" name="AllGroups" value=""/>
    <att type="string" name="AllOrganisms" value="N/A"/>
    <att type="string" name="DefaultGroups" value="G2,"/>
    <att type="integer" name="EvenOdd" value="1"/>
    <att type="integer" name="G1" value="0"/>
    <att type="integer" name="G2" value="3"/>
    <att type="integer" name="G3" value="0"/>
    <att type="integer" name="G4" value="0"/>
    <att type="integer" name="G5" value="0"/>
    <att type="integer" name="G6" value="0"/>
    <att type="string" name="LibraryID" value="N/A"/>
    <att type="integer" name="NumberOrganismIDs" value="0"/>
    <att type="string" name="ProteoSAFeClusterLink" value="http://gnps.ucsd.edu//ProteoSAFe/result.jsp?task=876a7eb59a9940079944549a810335c3&amp;view=cluster_details&amp;protein=66"/>
    <att type="real" name="RTMean" value="149.966666667"/>
    <att type="real" name="RTStdErr" value="20.4685938289"/>
    <att type="integer" name="UniqueFileSourcesCount" value="2"/>
    <att type="string" name="canonicalName" value="66"/>
    <att type="string" name="cluster index" value="66"/>
    <att type="list" name="cytoscape.alias.list">
      <att type="string" name="cytoscape.alias.list" value="66"/>
    </att>
    <att type="integer" name="number of spectra" value="3"/>
    <att type="real" name="parent mass" value="372.29"/>
    <att type="integer" name="precursor charge" value="0"/>
    <att type="real" name="precursor mass" value="372.29"/>
    <att type="integer" name="sum(precursor intensity)" value="0"/>
    <graphics type="ELLIPSE" h="40.0" w="40.0" x="180.70840454101562" y="566.03564453125" fill="#666666" width="3" outline="#000000"/>
  </node>
  <node label="71" id="-73">
    <att type="string" name="AllFiles" value="AA MPM D7 1_Seg1Ev1.mzXML:640###AA MPM D7 1_Seg1Ev1.mzXML:648###AA MPM D7 1_Seg1Ev1.mzXML:656###AA MPM D7 1_Seg1Ev1.mzXML:664###AA MPM D7 1_Seg1Ev1.mzXML:672###AA MPM D7 2_Seg1Ev1.mzXML:644###AA MPM D7 2_Seg1Ev1.mzXML:654###"/>
    <att type="string" name="AllGroups" value=""/>
    <att type="string" name="AllOrganisms" value="N/A"/>
    <att type="string" name="DefaultGroups" value="G2,"/>
    <att type="integer" name="EvenOdd" value="1"/>
    <att type="integer" name="G1" value="0"/>
    <att type="integer" name="G2" value="7"/>
    <att type="integer" name="G3" value="0"/>
    <att type="integer" name="G4" value="0"/>
    <att type="integer" name="G5" value="0"/>
    <att type="integer" name="G6" value="0"/>
    <att type="string" name="LibraryID" value="N/A"/>
    <att type="integer" name="NumberOrganismIDs" value="0"/>
    <att type="string" name="ProteoSAFeClusterLink" value="http://gnps.ucsd.edu//ProteoSAFe/result.jsp?task=876a7eb59a9940079944549a810335c3&amp;view=cluster_details&amp;protein=71"/>
    <att type="real" name="RTMean" value="152.142857143"/>
    <att type="real" name="RTStdErr" value="2.42064532915"/>
    <att type="integer" name="UniqueFileSourcesCount" value="2"/>
    <att type="string" name="canonicalName" value="71"/>
    <att type="string" name="cluster index" value="71"/>
    <att type="list" name="cytoscape.alias.list">
      <att type="string" name="cytoscape.alias.list" value="71"/>
    </att>
    <att type="integer" name="number of spectra" value="7"/>
    <att type="real" name="parent mass" value="388.283"/>
    <att type="integer" name="precursor charge" value="0"/>
    <att type="real" name="precursor mass" value="388.283"/>
    <att type="integer" name="sum(precursor intensity)" value="0"/>
    <graphics type="ELLIPSE" h="40.0" w="40.0" x="64.12776184082031" y="652.7776489257812" fill="#666666" width="3" outline="#000000"/>
  </node>
  <node label="74" id="-72">
    <att type="string" name="AllFiles" value="AA MPM D7 1_Seg1Ev1.mzXML:652###AA MPM D7 2_Seg1Ev1.mzXML:658###"/>
    <att type="string" name="AllGroups" value=""/>
    <att type="string" name="AllOrganisms" value="N/A"/>
    <att type="string" name="DefaultGroups" value="G2,"/>
    <att type="integer" name="EvenOdd" value="1"/>
    <att type="integer" name="G1" value="0"/>
    <att type="integer" name="G2" value="2"/>
    <att type="integer" name="G3" value="0"/>
    <att type="integer" name="G4" value="0"/>
    <att type="integer" name="G5" value="0"/>
    <att type="integer" name="G6" value="0"/>
    <att type="string" name="LibraryID" value="N/A"/>
    <att type="integer" name="NumberOrganismIDs" value="0"/>
    <att type="string" name="ProteoSAFeClusterLink" value="http://gnps.ucsd.edu//ProteoSAFe/result.jsp?task=876a7eb59a9940079944549a810335c3&amp;view=cluster_details&amp;protein=74"/>
    <att type="real" name="RTMean" value="152.15"/>
    <att type="real" name="RTStdErr" value="0.212132034356"/>
    <att type="integer" name="UniqueFileSourcesCount" value="2"/>
    <att type="string" name="canonicalName" value="74"/>
    <att type="string" name="cluster index" value="74"/>
    <att type="list" name="cytoscape.alias.list">
      <att type="string" name="cytoscape.alias.list" value="74"/>
    </att>
    <att type="integer" name="number of spectra" value="2"/>
    <att type="real" name="parent mass" value="406.3"/>
    <att type="integer" name="precursor charge" value="0"/>
    <att type="real" name="precursor mass" value="406.3"/>
    <att type="integer" name="sum(precursor intensity)" value="0"/>
    <graphics type="ELLIPSE" h="40.0" w="40.0" x="10.671844482421875" y="508.672607421875" fill="#666666" width="3" outline="#000000"/>
  </node>
  <node label="109" id="-71">
    <att type="string" name="AllFiles" value="AA MPM D7 1_Seg1Ev1.mzXML:646###AA MPM D7 1_Seg1Ev1.mzXML:654###AA MPM D7 2_Seg1Ev1.mzXML:648###AA MPM D7 2_Seg1Ev1.mzXML:656###"/>
    <att type="string" name="AllGroups" value=""/>
    <att type="string" name="AllOrganisms" value="N/A"/>
    <att type="string" name="DefaultGroups" value="G2,"/>
    <att type="integer" name="EvenOdd" value="1"/>
    <att type="integer" name="G1" value="0"/>
    <att type="integer" name="G2" value="4"/>
    <att type="integer" name="G3" value="0"/>
    <att type="integer" name="G4" value="0"/>
    <att type="integer" name="G5" value="0"/>
    <att type="integer" name="G6" value="0"/>
    <att type="string" name="LibraryID" value="N/A"/>
    <att type="integer" name="NumberOrganismIDs" value="0"/>
    <att type="string" name="ProteoSAFeClusterLink" value="http://gnps.ucsd.edu//ProteoSAFe/result.jsp?task=876a7eb59a9940079944549a810335c3&amp;view=cluster_details&amp;protein=109"/>
    <att type="real" name="RTMean" value="151.35"/>
    <att type="real" name="RTStdErr" value="0.967815409397"/>
    <att type="integer" name="UniqueFileSourcesCount" value="2"/>
    <att type="string" name="canonicalName" value="109"/>
    <att type="string" name="cluster index" value="109"/>
    <att type="list" name="cytoscape.alias.list">
      <att type="string" name="cytoscape.alias.list" value="109"/>
    </att>
    <att type="integer" name="number of spectra" value="4"/>
    <att type="real" name="parent mass" value="446.29"/>
    <att type="integer" name="precursor charge" value="0"/>
    <att type="real" name="precursor mass" value="446.29"/>
    <att type="integer" name="sum(precursor intensity)" value="0"/>
    <graphics type="ELLIPSE" h="40.0" w="40.0" x="143.24844360351562" y="622.0835571289062" fill="#666666" width="3" outline="#000000"/>
  </node>
  <node label="191" id="-70">
    <att type="string" name="AllFiles" value="AA BPM D7 2_Seg1Ev1.mzXML:664###AA BPM D7 2_Seg1Ev1.mzXML:674###AA BPM D7 1_Seg1Ev1.mzXML:664###AA BPM D7 1_Seg1Ev1.mzXML:672###AA TSB D7 2_Seg1Ev1.mzXML:668###"/>
    <att type="string" name="AllGroups" value=""/>
    <att type="string" name="AllOrganisms" value="N/A"/>
    <att type="string" name="DefaultGroups" value="G1,G3,"/>
    <att type="integer" name="EvenOdd" value="0"/>
    <att type="integer" name="G1" value="4"/>
    <att type="integer" name="G2" value="0"/>
    <att type="integer" name="G3" value="1"/>
    <att type="integer" name="G4" value="0"/>
    <att type="integer" name="G5" value="0"/>
    <att type="integer" name="G6" value="0"/>
    <att type="string" name="LibraryID" value="N/A"/>
    <att type="integer" name="NumberOrganismIDs" value="0"/>
    <att type="string" name="ProteoSAFeClusterLink" value="http://gnps.ucsd.edu//ProteoSAFe/result.jsp?task=876a7eb59a9940079944549a810335c3&amp;view=cluster_details&amp;protein=191"/>
    <att type="real" name="RTMean" value="151.54"/>
    <att type="real" name="RTStdErr" value="1.05023806825"/>
    <att type="integer" name="UniqueFileSourcesCount" value="3"/>
    <att type="string" name="canonicalName" value="191"/>
    <att type="string" name="cluster index" value="191"/>
    <att type="list" name="cytoscape.alias.list">
      <att type="string" name="cytoscape.alias.list" value="191"/>
    </att>
    <att type="string" name="node.fillColor" value="255,0,0"/>
    <att type="integer" name="number of spectra" value="5"/>
    <att type="real" name="parent mass" value="594.294"/>
    <att type="integer" name="precursor charge" value="0"/>
    <att type="real" name="precursor mass" value="594.294"/>
    <att type="integer" name="sum(precursor intensity)" value="0"/>
    <graphics type="ELLIPSE" h="40.0" w="40.0" x="1424.976806640625" y="680.4075927734375" fill="#666666" width="3" outline="#000000"/>
  </node>
  <node label="193" id="-69">
    <att type="string" name="AllFiles" value="AA BPM D7 2_Seg1Ev1.mzXML:714###AA BPM D7 2_Seg1Ev1.mzXML:722###AA BPM D7 2_Seg1Ev1.mzXML:730###AA BPM D7 2_Seg1Ev1.mzXML:738###AA BPM D7 2_Seg1Ev1.mzXML:746###AA BPM D7 2_Seg1Ev1.mzXML:766###AA BPM D7 1_Seg1Ev1.mzXML:720###AA BPM D7 1_Seg1Ev1.mzXML:728###AA BPM D7 1_Seg1Ev1.mzXML:736###AA BPM D7 1_Seg1Ev1.mzXML:744###AA BPM D7 1_Seg1Ev1.mzXML:752###AA BPM D7 1_Seg1Ev1.mzXML:760###AA BPM D7 1_Seg1Ev1.mzXML:768###AA TSB D7 1_Seg1Ev1.mzXML:722###AA TSB D7 1_Seg1Ev1.mzXML:730###AA TSB D7 1_Seg1Ev1.mzXML:738###AA TSB D7 1_Seg1Ev1.mzXML:782###AA TSB D7 2_Seg1Ev1.mzXML:726###AA TSB D7 2_Seg1Ev1.mzXML:734###AA TSB D7 2_Seg1Ev1.mzXML:742###AA TSB D7 2_Seg1Ev1.mzXML:768###"/>
    <att type="string" name="AllGroups" value=""/>
    <att type="string" name="AllOrganisms" value="N/A"/>
    <att type="string" name="DefaultGroups" value="G1,G3,"/>
    <att type="integer" name="EvenOdd" value="1"/>
    <att type="integer" name="G1" value="13"/>
    <att type="integer" name="G2" value="0"/>
    <att type="integer" name="G3" value="8"/>
    <att type="integer" name="G4" value="0"/>
    <att type="integer" name="G5" value="0"/>
    <att type="integer" name="G6" value="0"/>
    <att type="string" name="LibraryID" value="N/A"/>
    <att type="integer" name="NumberOrganismIDs" value="0"/>
    <att type="string" name="ProteoSAFeClusterLink" value="http://gnps.ucsd.edu//ProteoSAFe/result.jsp?task=876a7eb59a9940079944549a810335c3&amp;view=cluster_details&amp;protein=193"/>
    <att type="real" name="RTMean" value="165.985714286"/>
    <att type="real" name="RTStdErr" value="3.69286957721"/>
    <att type="integer" name="UniqueFileSourcesCount" value="4"/>
    <att type="string" name="canonicalName" value="193"/>
    <att type="string" name="cluster index" value="193"/>
    <att type="list" name="cytoscape.alias.list">
      <att type="string" name="cytoscape.alias.list" value="193"/>
    </att>
    <att type="string" name="node.fillColor" value="255,0,0"/>
    <att type="integer" name="number of spectra" value="21"/>
    <att type="real" name="parent mass" value="608.309"/>
    <att type="integer" name="precursor charge" value="0"/>
    <att type="real" name="precursor mass" value="608.309"/>
    <att type="integer" name="sum(precursor intensity)" value="0"/>
    <graphics type="ELLIPSE" h="40.0" w="40.0" x="1357.793701171875" y="773.3052978515625" fill="#666666" width="3" outline="#000000"/>
  </node>
  <node label="194" id="-68">
    <att type="string" name="AllFiles" value="AA BPM D7 2_Seg1Ev1.mzXML:758###AA BPM D7 2_Seg1Ev1.mzXML:774###AA BPM D7 2_Seg1Ev1.mzXML:782###AA BPM D7 2_Seg1Ev1.mzXML:790###AA BPM D7 1_Seg1Ev1.mzXML:712###AA BPM D7 1_Seg1Ev1.mzXML:776###AA BPM D7 1_Seg1Ev1.mzXML:784###AA MPM D7 2_Seg1Ev1.mzXML:708###AA TSB D7 1_Seg1Ev1.mzXML:714###AA TSB D7 1_Seg1Ev1.mzXML:748###AA TSB D7 1_Seg1Ev1.mzXML:756###AA TSB D7 1_Seg1Ev1.mzXML:764###AA TSB D7 1_Seg1Ev1.mzXML:774###AA TSB D7 1_Seg1Ev1.mzXML:790###AA TSB D7 2_Seg1Ev1.mzXML:718###AA TSB D7 2_Seg1Ev1.mzXML:750###AA TSB D7 2_Seg1Ev1.mzXML:760###AA TSB D7 2_Seg1Ev1.mzXML:776###AA TSB D7 2_Seg1Ev1.mzXML:784###AA TSB D7 2_Seg1Ev1.mzXML:796###"/>
    <att type="string" name="AllGroups" value=""/>
    <att type="string" name="AllOrganisms" value="N/A"/>
    <att type="string" name="DefaultGroups" value="G1,G2,G3,"/>
    <att type="integer" name="EvenOdd" value="1"/>
    <att type="integer" name="G1" value="7"/>
    <att type="integer" name="G2" value="1"/>
    <att type="integer" name="G3" value="12"/>
    <att type="integer" name="G4" value="0"/>
    <att type="integer" name="G5" value="0"/>
    <att type="integer" name="G6" value="0"/>
    <att type="string" name="LibraryID" value="N/A"/>
    <att type="integer" name="NumberOrganismIDs" value="0"/>
    <att type="string" name="ProteoSAFeClusterLink" value="http://gnps.ucsd.edu//ProteoSAFe/result.jsp?task=876a7eb59a9940079944549a810335c3&amp;view=cluster_details&amp;protein=194"/>
    <att type="real" name="RTMean" value="169.85"/>
    <att type="real" name="RTStdErr" value="5.38130291404"/>
    <att type="integer" name="UniqueFileSourcesCount" value="5"/>
    <att type="string" name="canonicalName" value="194"/>
    <att type="string" name="cluster index" value="194"/>
    <att type="list" name="cytoscape.alias.list">
      <att type="string" name="cytoscape.alias.list" value="194"/>
    </att>
    <att type="integer" name="number of spectra" value="20"/>
    <att type="real" name="parent mass" value="608.31"/>
    <att type="integer" name="precursor charge" value="0"/>
    <att type="real" name="precursor mass" value="608.31"/>
    <att type="integer" name="sum(precursor intensity)" value="0"/>
    <graphics type="ELLIPSE" h="40.0" w="40.0" x="1177.7369384765625" y="1260.11474609375" fill="#666666" width="3" outline="#000000"/>
  </node>
  <node label="83" id="-67">
    <att type="string" name="AllFiles" value="AA BPM D7 2_Seg1Ev1.mzXML:822###AA BPM D7 2_Seg1Ev1.mzXML:830###AA BPM D7 2_Seg1Ev1.mzXML:850###AA BPM D7 2_Seg1Ev1.mzXML:866###AA BPM D7 2_Seg1Ev1.mzXML:874###AA BPM D7 1_Seg1Ev1.mzXML:822###AA BPM D7 1_Seg1Ev1.mzXML:830###AA BPM D7 1_Seg1Ev1.mzXML:842###AA BPM D7 1_Seg1Ev1.mzXML:850###AA BPM D7 1_Seg1Ev1.mzXML:868###AA MPM D7 1_Seg1Ev1.mzXML:800###AA MPM D7 1_Seg1Ev1.mzXML:808###AA MPM D7 1_Seg1Ev1.mzXML:816###AA MPM D7 1_Seg1Ev1.mzXML:832###AA MPM D7 1_Seg1Ev1.mzXML:840###AA MPM D7 1_Seg1Ev1.mzXML:848###AA MPM D7 2_Seg1Ev1.mzXML:804###AA MPM D7 2_Seg1Ev1.mzXML:812###AA MPM D7 2_Seg1Ev1.mzXML:820###AA MPM D7 2_Seg1Ev1.mzXML:830###AA MPM D7 2_Seg1Ev1.mzXML:838###AA MPM D7 2_Seg1Ev1.mzXML:846###AA MPM D7 2_Seg1Ev1.mzXML:854###AA MPM D7 2_Seg1Ev1.mzXML:862###"/>
    <att type="string" name="AllGroups" value=""/>
    <att type="string" name="AllOrganisms" value="N/A"/>
    <att type="string" name="DefaultGroups" value="G1,G2,"/>
    <att type="integer" name="EvenOdd" value="0"/>
    <att type="integer" name="G1" value="10"/>
    <att type="integer" name="G2" value="14"/>
    <att type="integer" name="G3" value="0"/>
    <att type="integer" name="G4" value="0"/>
    <att type="integer" name="G5" value="0"/>
    <att type="integer" name="G6" value="0"/>
    <att type="string" name="LibraryID" value="N/A"/>
    <att type="integer" name="NumberOrganismIDs" value="0"/>
    <att type="string" name="ProteoSAFeClusterLink" value="http://gnps.ucsd.edu//ProteoSAFe/result.jsp?task=876a7eb59a9940079944549a810335c3&amp;view=cluster_details&amp;protein=83"/>
    <att type="real" name="RTMean" value="187.020833333"/>
    <att type="real" name="RTStdErr" value="3.78486449894"/>
    <att type="integer" name="UniqueFileSourcesCount" value="4"/>
    <att type="string" name="canonicalName" value="83"/>
    <att type="string" name="cluster index" value="83"/>
    <att type="list" name="cytoscape.alias.list">
      <att type="string" name="cytoscape.alias.list" value="83"/>
    </att>
    <att type="integer" name="number of spectra" value="24"/>
    <att type="real" name="parent mass" value="423.362"/>
    <att type="integer" name="precursor charge" value="0"/>
    <att type="real" name="precursor mass" value="423.362"/>
    <att type="integer" name="sum(precursor intensity)" value="0"/>
    <graphics type="ELLIPSE" h="40.0" w="40.0" x="277.10894775390625" y="1324.5748291015625" fill="#666666" width="3" outline="#000000"/>
  </node>
  <node label="105" id="-66">
    <att type="string" name="AllFiles" value="AA MPM D7 1_Seg1Ev1.mzXML:802###AA MPM D7 2_Seg1Ev1.mzXML:806###"/>
    <att type="string" name="AllGroups" value=""/>
    <att type="string" name="AllOrganisms" value="N/A"/>
    <att type="string" name="DefaultGroups" value="G2,"/>
    <att type="integer" name="EvenOdd" value="0"/>
    <att type="integer" name="G1" value="0"/>
    <att type="integer" name="G2" value="2"/>
    <att type="integer" name="G3" value="0"/>
    <att type="integer" name="G4" value="0"/>
    <att type="integer" name="G5" value="0"/>
    <att type="integer" name="G6" value="0"/>
    <att type="string" name="LibraryID" value="N/A"/>
    <att type="integer" name="NumberOrganismIDs" value="0"/>
    <att type="string" name="ProteoSAFeClusterLink" value="http://gnps.ucsd.edu//ProteoSAFe/result.jsp?task=876a7eb59a9940079944549a810335c3&amp;view=cluster_details&amp;protein=105"/>
    <att type="real" name="RTMean" value="181.95"/>
    <att type="real" name="RTStdErr" value="0.0707106781187"/>
    <att type="integer" name="UniqueFileSourcesCount" value="2"/>
    <att type="string" name="canonicalName" value="105"/>
    <att type="string" name="cluster index" value="105"/>
    <att type="list" name="cytoscape.alias.list">
      <att type="string" name="cytoscape.alias.list" value="105"/>
    </att>
    <att type="integer" name="number of spectra" value="2"/>
    <att type="real" name="parent mass" value="441.37"/>
    <att type="integer" name="precursor charge" value="0"/>
    <att type="real" name="precursor mass" value="441.37"/>
    <att type="integer" name="sum(precursor intensity)" value="0"/>
    <graphics type="ELLIPSE" h="40.0" w="40.0" x="274.787353515625" y="1432.314208984375" fill="#666666" width="3" outline="#000000"/>
  </node>
  <node label="86" id="-65">
    <att type="string" name="AllFiles" value="AA MPM D7 1_Seg1Ev1.mzXML:874###AA MPM D7 2_Seg1Ev1.mzXML:870###AA MPM D7 2_Seg1Ev1.mzXML:878###"/>
    <att type="string" name="AllGroups" value=""/>
    <att type="string" name="AllOrganisms" value="N/A"/>
    <att type="real" name="BPM Avr" value="3.68317825E7"/>
    <att type="real" name="BPM SQRT." value="6068.919385"/>
    <att type="string" name="DefaultGroups" value="&quot;G2,&quot;"/>
    <att type="integer" name="EvenOdd" value="0"/>
    <att type="integer" name="G1" value="0"/>
    <att type="integer" name="G2" value="3"/>
    <att type="integer" name="G3" value="0"/>
    <att type="integer" name="G4" value="0"/>
    <att type="integer" name="G5" value="0"/>
    <att type="integer" name="G6" value="0"/>
    <att type="string" name="ID" value="86"/>
    <att type="string" name="LibraryID" value="N/A"/>
    <att type="real" name="MPM Avr." value="3.092292E7"/>
    <att type="real" name="MPM SQRT." value="5560.838066"/>
    <att type="integer" name="NumberOrganismIDs" value="0"/>
    <att type="string" name="ProteoSAFeClusterLink" value="http://gnps.ucsd.edu//ProteoSAFe/result.jsp?task=876a7eb59a9940079944549a810335c3&amp;view=cluster_details&amp;protein=86"/>
    <att type="real" name="RTMean" value="195.8"/>
    <att type="real" name="RTStdErr" value="0.953939201"/>
    <att type="real" name="TSB Avr." value="2.04596625E7"/>
    <att type="real" name="TSB SQRT." value="4523.235844"/>
    <att type="integer" name="UniqueFileSourcesCount" value="2"/>
    <att type="string" name="canonicalName" value="86"/>
    <att type="string" name="cluster index" value="86"/>
    <att type="list" name="cytoscape.alias.list">
      <att type="string" name="cytoscape.alias.list" value="86"/>
    </att>
    <att type="string" name="hiddenLabel" value="null" cy:hidden="true" cy:editable="false"/>
    <att type="string" name="node.fillColor" value="255,0,0"/>
    <att type="integer" name="number of spectra" value="3"/>
    <att type="real" name="parent mass" value="425.31"/>
    <att type="integer" name="precursor charge" value="0"/>
    <att type="real" name="precursor mass" value="425.31"/>
    <att type="integer" name="sum(precursor intensity)" value="0"/>
    <graphics type="ELLIPSE" h="40.0" w="40.0" x="1131.96044921875" y="525.391845703125" fill="#000000" width="3" outline="#000000"/>
  </node>
  <node label="100" id="-64">
    <att type="string" name="AllFiles" value="AA BPM D7 2_Seg1Ev1.mzXML:500###AA BPM D7 2_Seg1Ev1.mzXML:514###AA BPM D7 2_Seg1Ev1.mzXML:526###AA BPM D7 1_Seg1Ev1.mzXML:500###AA BPM D7 1_Seg1Ev1.mzXML:508###AA BPM D7 1_Seg1Ev1.mzXML:520###AA BPM D7 1_Seg1Ev1.mzXML:534###AA TSB D7 1_Seg1Ev1.mzXML:512###AA TSB D7 1_Seg1Ev1.mzXML:524###AA TSB D7 2_Seg1Ev1.mzXML:528###"/>
    <att type="string" name="AllGroups" value=""/>
    <att type="string" name="AllOrganisms" value="N/A"/>
    <att type="real" name="BPM Avr" value="1.04438885E7"/>
    <att type="real" name="BPM SQRT." value="3231.700559"/>
    <att type="string" name="DefaultGroups" value="&quot;G1,G3,&quot;"/>
    <att type="integer" name="EvenOdd" value="1"/>
    <att type="integer" name="G1" value="7"/>
    <att type="integer" name="G2" value="0"/>
    <att type="integer" name="G3" value="3"/>
    <att type="integer" name="G4" value="0"/>
    <att type="integer" name="G5" value="0"/>
    <att type="integer" name="G6" value="0"/>
    <att type="string" name="ID" value="100"/>
    <att type="string" name="LibraryID" value="N/A"/>
    <att type="real" name="MPM Avr." value="0.0"/>
    <att type="real" name="MPM SQRT." value="0.0"/>
    <att type="integer" name="NumberOrganismIDs" value="0"/>
    <att type="string" name="ProteoSAFeClusterLink" value="http://gnps.ucsd.edu//ProteoSAFe/result.jsp?task=876a7eb59a9940079944549a810335c3&amp;view=cluster_details&amp;protein=100"/>
    <att type="real" name="RTMean" value="120.99"/>
    <att type="real" name="RTStdErr" value="2.27862044"/>
    <att type="real" name="TSB Avr." value="3600157.5"/>
    <att type="real" name="TSB SQRT." value="1897.408101"/>
    <att type="integer" name="UniqueFileSourcesCount" value="4"/>
    <att type="string" name="canonicalName" value="100"/>
    <att type="string" name="cluster index" value="100"/>
    <att type="list" name="cytoscape.alias.list">
      <att type="string" name="cytoscape.alias.list" value="100"/>
    </att>
    <att type="string" name="hiddenLabel" value="null" cy:hidden="true" cy:editable="false"/>
    <att type="string" name="node.fillColor" value="255,190,190"/>
    <att type="integer" name="number of spectra" value="10"/>
    <att type="real" name="parent mass" value="440.32"/>
    <att type="integer" name="precursor charge" value="0"/>
    <att type="real" name="precursor mass" value="440.322"/>
    <att type="integer" name="sum(precursor intensity)" value="0"/>
    <graphics type="ELLIPSE" h="40.0" w="40.0" x="1334.5174560546875" y="404.9370422363281" fill="#666666" width="3" outline="#000000"/>
  </node>
  <node label="128" id="-63">
    <att type="string" name="AllFiles" value="AA BPM D7 2_Seg1Ev1.mzXML:838###AA BPM D7 2_Seg1Ev1.mzXML:846###AA BPM D7 2_Seg1Ev1.mzXML:854###AA BPM D7 2_Seg1Ev1.mzXML:862###AA BPM D7 1_Seg1Ev1.mzXML:838###AA BPM D7 1_Seg1Ev1.mzXML:846###AA BPM D7 1_Seg1Ev1.mzXML:854###AA BPM D7 1_Seg1Ev1.mzXML:862###AA BPM D7 1_Seg1Ev1.mzXML:870###AA TSB D7 1_Seg1Ev1.mzXML:840###AA TSB D7 1_Seg1Ev1.mzXML:848###AA TSB D7 1_Seg1Ev1.mzXML:858###AA TSB D7 1_Seg1Ev1.mzXML:866###AA TSB D7 1_Seg1Ev1.mzXML:882###AA TSB D7 1_Seg1Ev1.mzXML:892###AA TSB D7 2_Seg1Ev1.mzXML:848###AA TSB D7 2_Seg1Ev1.mzXML:856###AA TSB D7 2_Seg1Ev1.mzXML:864###AA TSB D7 2_Seg1Ev1.mzXML:872###AA TSB D7 2_Seg1Ev1.mzXML:880###AA TSB D7 2_Seg1Ev1.mzXML:888###"/>
    <att type="string" name="AllGroups" value=""/>
    <att type="string" name="AllOrganisms" value="N/A"/>
    <att type="real" name="BPM Avr" value="2.70170755E7"/>
    <att type="real" name="BPM SQRT." value="5197.795254"/>
    <att type="string" name="DefaultGroups" value="&quot;G1,G3,&quot;"/>
    <att type="integer" name="EvenOdd" value="0"/>
    <att type="integer" name="G1" value="9"/>
    <att type="integer" name="G2" value="0"/>
    <att type="integer" name="G3" value="12"/>
    <att type="integer" name="G4" value="0"/>
    <att type="integer" name="G5" value="0"/>
    <att type="integer" name="G6" value="0"/>
    <att type="string" name="ID" value="128"/>
    <att type="string" name="LibraryID" value="N/A"/>
    <att type="real" name="MPM Avr." value="0.0"/>
    <att type="real" name="MPM SQRT." value="0.0"/>
    <att type="integer" name="NumberOrganismIDs" value="0"/>
    <att type="string" name="ProteoSAFeClusterLink" value="http://gnps.ucsd.edu//ProteoSAFe/result.jsp?task=876a7eb59a9940079944549a810335c3&amp;view=cluster_details&amp;protein=128"/>
    <att type="real" name="RTMean" value="189.6238095"/>
    <att type="real" name="RTStdErr" value="3.034617729"/>
    <att type="real" name="TSB Avr." value="3.06487395E7"/>
    <att type="real" name="TSB SQRT." value="5536.130372"/>
    <att type="integer" name="UniqueFileSourcesCount" value="4"/>
    <att type="string" name="canonicalName" value="128"/>
    <att type="string" name="cluster index" value="128"/>
    <att type="list" name="cytoscape.alias.list">
      <att type="string" name="cytoscape.alias.list" value="128"/>
    </att>
    <att type="string" name="hiddenLabel" value="null" cy:hidden="true" cy:editable="false"/>
    <att type="string" name="node.fillColor" value="255,190,190"/>
    <att type="integer" name="number of spectra" value="21"/>
    <att type="real" name="parent mass" value="507.37"/>
    <att type="integer" name="precursor charge" value="0"/>
    <att type="real" name="precursor mass" value="507.368"/>
    <att type="integer" name="sum(precursor intensity)" value="0"/>
    <graphics type="ELLIPSE" h="40.0" w="40.0" x="1162.798828125" y="379.21466064453125" fill="#666666" width="3" outline="#000000"/>
  </node>
  <node label="162" id="-62">
    <att type="string" name="AllFiles" value="AA MPM D7 2_Seg1Ev1.mzXML:556###"/>
    <att type="string" name="AllGroups" value=""/>
    <att type="string" name="AllOrganisms" value="N/A"/>
    <att type="real" name="BPM Avr" value="0.0"/>
    <att type="real" name="BPM SQRT." value="0.0"/>
    <att type="string" name="DefaultGroups" value="&quot;G2,&quot;"/>
    <att type="integer" name="EvenOdd" value="1"/>
    <att type="integer" name="G1" value="0"/>
    <att type="integer" name="G2" value="1"/>
    <att type="integer" name="G3" value="0"/>
    <att type="integer" name="G4" value="0"/>
    <att type="integer" name="G5" value="0"/>
    <att type="integer" name="G6" value="0"/>
    <att type="string" name="ID" value="162"/>
    <att type="string" name="LibraryID" value="N/A"/>
    <att type="real" name="MPM Avr." value="1958340.0"/>
    <att type="real" name="MPM SQRT." value="1399.407017"/>
    <att type="integer" name="NumberOrganismIDs" value="0"/>
    <att type="string" name="ProteoSAFeClusterLink" value="http://gnps.ucsd.edu//ProteoSAFe/result.jsp?task=876a7eb59a9940079944549a810335c3&amp;view=cluster_details&amp;protein=162"/>
    <att type="real" name="RTMean" value="131.9"/>
    <att type="real" name="RTStdErr" value="0.0"/>
    <att type="real" name="TSB Avr." value="0.0"/>
    <att type="real" name="TSB SQRT." value="0.0"/>
    <att type="integer" name="UniqueFileSourcesCount" value="1"/>
    <att type="string" name="canonicalName" value="162"/>
    <att type="string" name="cluster index" value="162"/>
    <att type="list" name="cytoscape.alias.list">
      <att type="string" name="cytoscape.alias.list" value="162"/>
    </att>
    <att type="string" name="hiddenLabel" value="null" cy:hidden="true" cy:editable="false"/>
    <att type="string" name="node.fillColor" value="255,190,190"/>
    <att type="integer" name="number of spectra" value="1"/>
    <att type="real" name="parent mass" value="544.32"/>
    <att type="integer" name="precursor charge" value="0"/>
    <att type="real" name="precursor mass" value="544.32"/>
    <att type="integer" name="sum(precursor intensity)" value="0"/>
    <graphics type="ELLIPSE" h="40.0" w="40.0" x="1124.7484130859375" y="269.41925048828125" fill="#ffffff" width="3" outline="#000000"/>
  </node>
  <node label="170" id="-61">
    <att type="string" name="AllFiles" value="AA BPM D7 2_Seg1Ev1.mzXML:530###AA BPM D7 2_Seg1Ev1.mzXML:544###AA BPM D7 2_Seg1Ev1.mzXML:584###AA BPM D7 1_Seg1Ev1.mzXML:536###"/>
    <att type="string" name="AllGroups" value=""/>
    <att type="string" name="AllOrganisms" value="N/A"/>
    <att type="real" name="BPM Avr" value="7685940.5"/>
    <att type="real" name="BPM SQRT." value="2772.352882"/>
    <att type="string" name="DefaultGroups" value="&quot;G1,&quot;"/>
    <att type="integer" name="EvenOdd" value="0"/>
    <att type="integer" name="G1" value="4"/>
    <att type="integer" name="G2" value="0"/>
    <att type="integer" name="G3" value="0"/>
    <att type="integer" name="G4" value="0"/>
    <att type="integer" name="G5" value="0"/>
    <att type="integer" name="G6" value="0"/>
    <att type="string" name="ID" value="170"/>
    <att type="string" name="LibraryID" value="N/A"/>
    <att type="real" name="MPM Avr." value="0.0"/>
    <att type="real" name="MPM SQRT." value="0.0"/>
    <att type="integer" name="NumberOrganismIDs" value="0"/>
    <att type="string" name="ProteoSAFeClusterLink" value="http://gnps.ucsd.edu//ProteoSAFe/result.jsp?task=876a7eb59a9940079944549a810335c3&amp;view=cluster_details&amp;protein=170"/>
    <att type="real" name="RTMean" value="127.825"/>
    <att type="real" name="RTStdErr" value="4.923667332"/>
    <att type="real" name="TSB Avr." value="0.0"/>
    <att type="real" name="TSB SQRT." value="0.0"/>
    <att type="integer" name="UniqueFileSourcesCount" value="2"/>
    <att type="string" name="canonicalName" value="170"/>
    <att type="string" name="cluster index" value="170"/>
    <att type="list" name="cytoscape.alias.list">
      <att type="string" name="cytoscape.alias.list" value="170"/>
    </att>
    <att type="string" name="hiddenLabel" value="null" cy:hidden="true" cy:editable="false"/>
    <att type="string" name="node.fillColor" value="255,190,190"/>
    <att type="integer" name="number of spectra" value="4"/>
    <att type="real" name="parent mass" value="567.39"/>
    <att type="integer" name="precursor charge" value="0"/>
    <att type="real" name="precursor mass" value="567.39"/>
    <att type="integer" name="sum(precursor intensity)" value="0"/>
    <graphics type="ELLIPSE" h="40.0" w="40.0" x="1246.60546875" y="269.3009033203125" fill="#666666" width="3" outline="#000000"/>
  </node>
  <node label="173" id="-60">
    <att type="string" name="AllFiles" value="AA BPM D7 2_Seg1Ev1.mzXML:480###AA BPM D7 2_Seg1Ev1.mzXML:486###AA BPM D7 1_Seg1Ev1.mzXML:464###AA BPM D7 1_Seg1Ev1.mzXML:476###AA BPM D7 1_Seg1Ev1.mzXML:482###AA BPM D7 1_Seg1Ev1.mzXML:488###"/>
    <att type="string" name="AllGroups" value=""/>
    <att type="string" name="AllOrganisms" value="N/A"/>
    <att type="real" name="BPM Avr" value="4552522.0"/>
    <att type="real" name="BPM SQRT." value="2133.663985"/>
    <att type="string" name="DefaultGroups" value="&quot;G1,&quot;"/>
    <att type="integer" name="EvenOdd" value="0"/>
    <att type="integer" name="G1" value="6"/>
    <att type="integer" name="G2" value="0"/>
    <att type="integer" name="G3" value="0"/>
    <att type="integer" name="G4" value="0"/>
    <att type="integer" name="G5" value="0"/>
    <att type="integer" name="G6" value="0"/>
    <att type="string" name="ID" value="173"/>
    <att type="string" name="LibraryID" value="N/A"/>
    <att type="real" name="MPM Avr." value="0.0"/>
    <att type="real" name="MPM SQRT." value="0.0"/>
    <att type="integer" name="NumberOrganismIDs" value="0"/>
    <att type="string" name="ProteoSAFeClusterLink" value="http://gnps.ucsd.edu//ProteoSAFe/result.jsp?task=876a7eb59a9940079944549a810335c3&amp;view=cluster_details&amp;protein=173"/>
    <att type="real" name="RTMean" value="113.1333333"/>
    <att type="real" name="RTStdErr" value="2.216002407"/>
    <att type="real" name="TSB Avr." value="1815529.5"/>
    <att type="real" name="TSB SQRT." value="1347.41586"/>
    <att type="integer" name="UniqueFileSourcesCount" value="2"/>
    <att type="string" name="canonicalName" value="173"/>
    <att type="string" name="cluster index" value="173"/>
    <att type="list" name="cytoscape.alias.list">
      <att type="string" name="cytoscape.alias.list" value="173"/>
    </att>
    <att type="string" name="hiddenLabel" value="null" cy:hidden="true" cy:editable="false"/>
    <att type="string" name="node.fillColor" value="255,190,190"/>
    <att type="integer" name="number of spectra" value="6"/>
    <att type="real" name="parent mass" value="569.4"/>
    <att type="integer" name="precursor charge" value="0"/>
    <att type="real" name="precursor mass" value="569.403"/>
    <att type="integer" name="sum(precursor intensity)" value="0"/>
    <graphics type="ELLIPSE" h="40.0" w="40.0" x="1288.0947265625" y="497.48907470703125" fill="#666666" width="3" outline="#000000"/>
  </node>
  <node label="189" id="-59">
    <att type="string" name="AllFiles" value="AA BPM D7 2_Seg1Ev1.mzXML:712###AA BPM D7 2_Seg1Ev1.mzXML:720###AA BPM D7 2_Seg1Ev1.mzXML:728###AA BPM D7 2_Seg1Ev1.mzXML:736###AA BPM D7 1_Seg1Ev1.mzXML:714###AA BPM D7 1_Seg1Ev1.mzXML:730###AA BPM D7 1_Seg1Ev1.mzXML:738###AA MPM D7 1_Seg1Ev1.mzXML:694###AA MPM D7 1_Seg1Ev1.mzXML:710###AA MPM D7 1_Seg1Ev1.mzXML:718###AA MPM D7 2_Seg1Ev1.mzXML:698###AA MPM D7 2_Seg1Ev1.mzXML:722###AA TSB D7 1_Seg1Ev1.mzXML:720###AA TSB D7 1_Seg1Ev1.mzXML:736###AA TSB D7 1_Seg1Ev1.mzXML:744###AA TSB D7 1_Seg1Ev1.mzXML:752###AA TSB D7 2_Seg1Ev1.mzXML:722###AA TSB D7 2_Seg1Ev1.mzXML:740###AA TSB D7 2_Seg1Ev1.mzXML:748###AA TSB D7 2_Seg1Ev1.mzXML:758###AA TSB D7 2_Seg1Ev1.mzXML:782###"/>
    <att type="string" name="AllGroups" value=""/>
    <att type="string" name="AllOrganisms" value="N/A"/>
    <att type="real" name="BPM Avr" value="3.9090688E7"/>
    <att type="real" name="BPM SQRT." value="6252.254633"/>
    <att type="string" name="DefaultGroups" value="&quot;G1,G2,G3,&quot;"/>
    <att type="integer" name="EvenOdd" value="1"/>
    <att type="integer" name="G1" value="7"/>
    <att type="integer" name="G2" value="5"/>
    <att type="integer" name="G3" value="9"/>
    <att type="integer" name="G4" value="0"/>
    <att type="integer" name="G5" value="0"/>
    <att type="integer" name="G6" value="0"/>
    <att type="string" name="ID" value="189"/>
    <att type="string" name="LibraryID" value="N/A"/>
    <att type="real" name="MPM Avr." value="3.2518022E7"/>
    <att type="real" name="MPM SQRT." value="5702.45754"/>
    <att type="integer" name="NumberOrganismIDs" value="0"/>
    <att type="string" name="ProteoSAFeClusterLink" value="http://gnps.ucsd.edu//ProteoSAFe/result.jsp?task=876a7eb59a9940079944549a810335c3&amp;view=cluster_details&amp;protein=189"/>
    <att type="real" name="RTMean" value="164.3904762"/>
    <att type="real" name="RTStdErr" value="3.238040266"/>
    <att type="real" name="TSB Avr." value="5.22614745E7"/>
    <att type="real" name="TSB SQRT." value="7229.209812"/>
    <att type="integer" name="UniqueFileSourcesCount" value="6"/>
    <att type="string" name="canonicalName" value="189"/>
    <att type="string" name="cluster index" value="189"/>
    <att type="list" name="cytoscape.alias.list">
      <att type="string" name="cytoscape.alias.list" value="189"/>
    </att>
    <att type="string" name="hiddenLabel" value="null" cy:hidden="true" cy:editable="false"/>
    <att type="string" name="node.fillColor" value="255,0,0"/>
    <att type="integer" name="number of spectra" value="21"/>
    <att type="real" name="parent mass" value="586.33"/>
    <att type="integer" name="precursor charge" value="0"/>
    <att type="real" name="precursor mass" value="586.33"/>
    <att type="integer" name="sum(precursor intensity)" value="0"/>
    <graphics type="ELLIPSE" h="40.0" w="40.0" x="1073.7578125" y="396.4223327636719" fill="#000000" width="3" outline="#000000"/>
  </node>
  <node label="190" id="-58">
    <att type="string" name="AllFiles" value="AA BPM D7 1_Seg1Ev1.mzXML:722###AA MPM D7 1_Seg1Ev1.mzXML:702###AA MPM D7 2_Seg1Ev1.mzXML:706###AA MPM D7 2_Seg1Ev1.mzXML:714###AA TSB D7 1_Seg1Ev1.mzXML:728###AA TSB D7 2_Seg1Ev1.mzXML:732###"/>
    <att type="string" name="AllGroups" value=""/>
    <att type="string" name="AllOrganisms" value="N/A"/>
    <att type="string" name="DefaultGroups" value="G1,G2,G3,"/>
    <att type="integer" name="EvenOdd" value="1"/>
    <att type="integer" name="G1" value="1"/>
    <att type="integer" name="G2" value="3"/>
    <att type="integer" name="G3" value="2"/>
    <att type="integer" name="G4" value="0"/>
    <att type="integer" name="G5" value="0"/>
    <att type="integer" name="G6" value="0"/>
    <att type="string" name="LibraryID" value="N/A"/>
    <att type="integer" name="NumberOrganismIDs" value="0"/>
    <att type="string" name="ProteoSAFeClusterLink" value="http://gnps.ucsd.edu//ProteoSAFe/result.jsp?task=876a7eb59a9940079944549a810335c3&amp;view=cluster_details&amp;protein=190"/>
    <att type="real" name="RTMean" value="162.7"/>
    <att type="real" name="RTStdErr" value="0.729383301152"/>
    <att type="integer" name="UniqueFileSourcesCount" value="5"/>
    <att type="string" name="canonicalName" value="190"/>
    <att type="string" name="cluster index" value="190"/>
    <att type="list" name="cytoscape.alias.list">
      <att type="string" name="cytoscape.alias.list" value="190"/>
    </att>
    <att type="integer" name="number of spectra" value="6"/>
    <att type="real" name="parent mass" value="586.33"/>
    <att type="integer" name="precursor charge" value="0"/>
    <att type="real" name="precursor mass" value="586.33"/>
    <att type="integer" name="sum(precursor intensity)" value="0"/>
    <graphics type="ELLIPSE" h="40.0" w="40.0" x="1205.604736328125" y="852.2587890625" fill="#666666" width="3" outline="#000000"/>
  </node>
  <node label="89" id="-57">
    <att type="string" name="AllFiles" value="AA BPM D7 2_Seg1Ev1.mzXML:918###"/>
    <att type="string" name="AllGroups" value=""/>
    <att type="string" name="AllOrganisms" value="N/A"/>
    <att type="string" name="DefaultGroups" value="G1,"/>
    <att type="integer" name="EvenOdd" value="0"/>
    <att type="integer" name="G1" value="1"/>
    <att type="integer" name="G2" value="0"/>
    <att type="integer" name="G3" value="0"/>
    <att type="integer" name="G4" value="0"/>
    <att type="integer" name="G5" value="0"/>
    <att type="integer" name="G6" value="0"/>
    <att type="string" name="LibraryID" value="N/A"/>
    <att type="integer" name="NumberOrganismIDs" value="0"/>
    <att type="string" name="ProteoSAFeClusterLink" value="http://gnps.ucsd.edu//ProteoSAFe/result.jsp?task=876a7eb59a9940079944549a810335c3&amp;view=cluster_details&amp;protein=89"/>
    <att type="real" name="RTMean" value="201.8"/>
    <att type="real" name="RTStdErr" value="0.0"/>
    <att type="integer" name="UniqueFileSourcesCount" value="1"/>
    <att type="string" name="canonicalName" value="89"/>
    <att type="string" name="cluster index" value="89"/>
    <att type="list" name="cytoscape.alias.list">
      <att type="string" name="cytoscape.alias.list" value="89"/>
    </att>
    <att type="integer" name="number of spectra" value="1"/>
    <att type="real" name="parent mass" value="430.09"/>
    <att type="integer" name="precursor charge" value="0"/>
    <att type="real" name="precursor mass" value="430.09"/>
    <att type="integer" name="sum(precursor intensity)" value="0"/>
    <graphics type="ELLIPSE" h="40.0" w="40.0" x="518.4768676757812" y="1786.7005615234375" fill="#666666" width="3" outline="#000000"/>
  </node>
  <node label="90" id="-56">
    <att type="string" name="AllFiles" value="AA BPM D7 1_Seg1Ev1.mzXML:928###"/>
    <att type="string" name="AllGroups" value=""/>
    <att type="string" name="AllOrganisms" value="N/A"/>
    <att type="string" name="DefaultGroups" value="G1,"/>
    <att type="integer" name="EvenOdd" value="0"/>
    <att type="integer" name="G1" value="1"/>
    <att type="integer" name="G2" value="0"/>
    <att type="integer" name="G3" value="0"/>
    <att type="integer" name="G4" value="0"/>
    <att type="integer" name="G5" value="0"/>
    <att type="integer" name="G6" value="0"/>
    <att type="string" name="LibraryID" value="N/A"/>
    <att type="integer" name="NumberOrganismIDs" value="0"/>
    <att type="string" name="ProteoSAFeClusterLink" value="http://gnps.ucsd.edu//ProteoSAFe/result.jsp?task=876a7eb59a9940079944549a810335c3&amp;view=cluster_details&amp;protein=90"/>
    <att type="real" name="RTMean" value="203.5"/>
    <att type="real" name="RTStdErr" value="0.0"/>
    <att type="integer" name="UniqueFileSourcesCount" value="1"/>
    <att type="string" name="canonicalName" value="90"/>
    <att type="string" name="cluster index" value="90"/>
    <att type="list" name="cytoscape.alias.list">
      <att type="string" name="cytoscape.alias.list" value="90"/>
    </att>
    <att type="integer" name="number of spectra" value="1"/>
    <att type="real" name="parent mass" value="430.09"/>
    <att type="integer" name="precursor charge" value="0"/>
    <att type="real" name="precursor mass" value="430.09"/>
    <att type="integer" name="sum(precursor intensity)" value="0"/>
    <graphics type="ELLIPSE" h="40.0" w="40.0" x="516.1552734375" y="1893.2498779296875" fill="#666666" width="3" outline="#000000"/>
  </node>
  <node label="97" id="-55">
    <att type="string" name="AllFiles" value="AA TSB D7 1_Seg1Ev1.mzXML:156###AA TSB D7 1_Seg1Ev1.mzXML:164###AA TSB D7 1_Seg1Ev1.mzXML:170###AA TSB D7 1_Seg1Ev1.mzXML:176###AA TSB D7 2_Seg1Ev1.mzXML:162###AA TSB D7 2_Seg1Ev1.mzXML:170###AA TSB D7 2_Seg1Ev1.mzXML:176###"/>
    <att type="string" name="AllGroups" value=""/>
    <att type="string" name="AllOrganisms" value="N/A"/>
    <att type="string" name="DefaultGroups" value="G3,"/>
    <att type="integer" name="EvenOdd" value="1"/>
    <att type="integer" name="G1" value="0"/>
    <att type="integer" name="G2" value="0"/>
    <att type="integer" name="G3" value="7"/>
    <att type="integer" name="G4" value="0"/>
    <att type="integer" name="G5" value="0"/>
    <att type="integer" name="G6" value="0"/>
    <att type="string" name="LibraryID" value="N/A"/>
    <att type="integer" name="NumberOrganismIDs" value="0"/>
    <att type="string" name="ProteoSAFeClusterLink" value="http://gnps.ucsd.edu//ProteoSAFe/result.jsp?task=876a7eb59a9940079944549a810335c3&amp;view=cluster_details&amp;protein=97"/>
    <att type="real" name="RTMean" value="35.2571428571"/>
    <att type="real" name="RTStdErr" value="1.81920966618"/>
    <att type="integer" name="UniqueFileSourcesCount" value="2"/>
    <att type="string" name="canonicalName" value="97"/>
    <att type="string" name="cluster index" value="97"/>
    <att type="list" name="cytoscape.alias.list">
      <att type="string" name="cytoscape.alias.list" value="97"/>
    </att>
    <att type="integer" name="number of spectra" value="7"/>
    <att type="real" name="parent mass" value="437.216"/>
    <att type="integer" name="precursor charge" value="0"/>
    <att type="real" name="precursor mass" value="437.216"/>
    <att type="integer" name="sum(precursor intensity)" value="0"/>
    <graphics type="ELLIPSE" h="40.0" w="40.0" x="416.15521240234375" y="1785.510498046875" fill="#666666" width="3" outline="#000000"/>
  </node>
  <node label="98" id="-54">
    <att type="string" name="AllFiles" value="AA TSB D7 1_Seg1Ev1.mzXML:182###AA TSB D7 1_Seg1Ev1.mzXML:200###AA TSB D7 2_Seg1Ev1.mzXML:154###AA TSB D7 2_Seg1Ev1.mzXML:184###AA TSB D7 2_Seg1Ev1.mzXML:196###AA TSB D7 2_Seg1Ev1.mzXML:202###"/>
    <att type="string" name="AllGroups" value=""/>
    <att type="string" name="AllOrganisms" value="N/A"/>
    <att type="string" name="DefaultGroups" value="G3,"/>
    <att type="integer" name="EvenOdd" value="1"/>
    <att type="integer" name="G1" value="0"/>
    <att type="integer" name="G2" value="0"/>
    <att type="integer" name="G3" value="6"/>
    <att type="integer" name="G4" value="0"/>
    <att type="integer" name="G5" value="0"/>
    <att type="integer" name="G6" value="0"/>
    <att type="string" name="LibraryID" value="N/A"/>
    <att type="integer" name="NumberOrganismIDs" value="0"/>
    <att type="string" name="ProteoSAFeClusterLink" value="http://gnps.ucsd.edu//ProteoSAFe/result.jsp?task=876a7eb59a9940079944549a810335c3&amp;view=cluster_details&amp;protein=98"/>
    <att type="real" name="RTMean" value="39.8666666667"/>
    <att type="real" name="RTStdErr" value="4.36791330805"/>
    <att type="integer" name="UniqueFileSourcesCount" value="2"/>
    <att type="string" name="canonicalName" value="98"/>
    <att type="string" name="cluster index" value="98"/>
    <att type="list" name="cytoscape.alias.list">
      <att type="string" name="cytoscape.alias.list" value="98"/>
    </att>
    <att type="integer" name="number of spectra" value="6"/>
    <att type="real" name="parent mass" value="437.213"/>
    <att type="integer" name="precursor charge" value="0"/>
    <att type="real" name="precursor mass" value="437.213"/>
    <att type="integer" name="sum(precursor intensity)" value="0"/>
    <graphics type="ELLIPSE" h="40.0" w="40.0" x="409.286376953125" y="1893.2498779296875" fill="#666666" width="3" outline="#000000"/>
  </node>
  <node label="99" id="-53">
    <att type="string" name="AllFiles" value="AA MPM D7 1_Seg1Ev1.mzXML:258###AA MPM D7 1_Seg1Ev1.mzXML:260###AA MPM D7 1_Seg1Ev1.mzXML:266###AA MPM D7 1_Seg1Ev1.mzXML:272###AA MPM D7 2_Seg1Ev1.mzXML:252###AA MPM D7 2_Seg1Ev1.mzXML:258###AA MPM D7 2_Seg1Ev1.mzXML:264###AA MPM D7 2_Seg1Ev1.mzXML:270###AA MPM D7 2_Seg1Ev1.mzXML:278###"/>
    <att type="string" name="AllGroups" value=""/>
    <att type="string" name="AllOrganisms" value="N/A"/>
    <att type="string" name="DefaultGroups" value="G2,"/>
    <att type="integer" name="EvenOdd" value="1"/>
    <att type="integer" name="G1" value="0"/>
    <att type="integer" name="G2" value="9"/>
    <att type="integer" name="G3" value="0"/>
    <att type="integer" name="G4" value="0"/>
    <att type="integer" name="G5" value="0"/>
    <att type="integer" name="G6" value="0"/>
    <att type="string" name="LibraryID" value="N/A"/>
    <att type="integer" name="NumberOrganismIDs" value="0"/>
    <att type="string" name="ProteoSAFeClusterLink" value="http://gnps.ucsd.edu//ProteoSAFe/result.jsp?task=876a7eb59a9940079944549a810335c3&amp;view=cluster_details&amp;protein=99"/>
    <att type="real" name="RTMean" value="61.8222222222"/>
    <att type="real" name="RTStdErr" value="2.04803428791"/>
    <att type="integer" name="UniqueFileSourcesCount" value="2"/>
    <att type="string" name="canonicalName" value="99"/>
    <att type="string" name="cluster index" value="99"/>
    <att type="list" name="cytoscape.alias.list">
      <att type="string" name="cytoscape.alias.list" value="99"/>
    </att>
    <att type="integer" name="number of spectra" value="9"/>
    <att type="real" name="parent mass" value="440.25"/>
    <att type="integer" name="precursor charge" value="0"/>
    <att type="real" name="precursor mass" value="440.25"/>
    <att type="integer" name="sum(precursor intensity)" value="0"/>
    <graphics type="ELLIPSE" h="40.0" w="40.0" x="177.21054077148438" y="1323.384765625" fill="#666666" width="3" outline="#000000"/>
  </node>
  <node label="131" id="-52">
    <att type="string" name="AllFiles" value="AA MPM D7 1_Seg1Ev1.mzXML:270###AA MPM D7 2_Seg1Ev1.mzXML:266###"/>
    <att type="string" name="AllGroups" value=""/>
    <att type="string" name="AllOrganisms" value="N/A"/>
    <att type="string" name="DefaultGroups" value="G2,"/>
    <att type="integer" name="EvenOdd" value="0"/>
    <att type="integer" name="G1" value="0"/>
    <att type="integer" name="G2" value="2"/>
    <att type="integer" name="G3" value="0"/>
    <att type="integer" name="G4" value="0"/>
    <att type="integer" name="G5" value="0"/>
    <att type="integer" name="G6" value="0"/>
    <att type="string" name="LibraryID" value="N/A"/>
    <att type="integer" name="NumberOrganismIDs" value="0"/>
    <att type="string" name="ProteoSAFeClusterLink" value="http://gnps.ucsd.edu//ProteoSAFe/result.jsp?task=876a7eb59a9940079944549a810335c3&amp;view=cluster_details&amp;protein=131"/>
    <att type="real" name="RTMean" value="62.75"/>
    <att type="real" name="RTStdErr" value="0.494974746831"/>
    <att type="integer" name="UniqueFileSourcesCount" value="2"/>
    <att type="string" name="canonicalName" value="131"/>
    <att type="string" name="cluster index" value="131"/>
    <att type="list" name="cytoscape.alias.list">
      <att type="string" name="cytoscape.alias.list" value="131"/>
    </att>
    <att type="integer" name="number of spectra" value="2"/>
    <att type="real" name="parent mass" value="511.285"/>
    <att type="integer" name="precursor charge" value="0"/>
    <att type="real" name="precursor mass" value="511.285"/>
    <att type="integer" name="sum(precursor intensity)" value="0"/>
    <graphics type="ELLIPSE" h="40.0" w="40.0" x="174.88894653320312" y="1431.1241455078125" fill="#666666" width="3" outline="#000000"/>
  </node>
  <node label="102" id="-51">
    <att type="string" name="AllFiles" value="AA BPM D7 2_Seg1Ev1.mzXML:562###AA BPM D7 2_Seg1Ev1.mzXML:570###AA BPM D7 2_Seg1Ev1.mzXML:578###AA BPM D7 2_Seg1Ev1.mzXML:586###AA BPM D7 1_Seg1Ev1.mzXML:580###AA BPM D7 1_Seg1Ev1.mzXML:596###AA TSB D7 1_Seg1Ev1.mzXML:590###AA TSB D7 1_Seg1Ev1.mzXML:598###"/>
    <att type="string" name="AllGroups" value=""/>
    <att type="string" name="AllOrganisms" value="N/A"/>
    <att type="real" name="BPM Avr" value="1.1251247E7"/>
    <att type="real" name="BPM SQRT." value="3354.287853"/>
    <att type="string" name="DefaultGroups" value="&quot;G1,G3,&quot;"/>
    <att type="integer" name="EvenOdd" value="0"/>
    <att type="integer" name="G1" value="6"/>
    <att type="integer" name="G2" value="0"/>
    <att type="integer" name="G3" value="2"/>
    <att type="integer" name="G4" value="0"/>
    <att type="integer" name="G5" value="0"/>
    <att type="integer" name="G6" value="0"/>
    <att type="string" name="ID" value="102"/>
    <att type="string" name="LibraryID" value="N/A"/>
    <att type="real" name="MPM Avr." value="411235.5"/>
    <att type="real" name="MPM SQRT." value="641.2764614"/>
    <att type="integer" name="NumberOrganismIDs" value="0"/>
    <att type="string" name="ProteoSAFeClusterLink" value="http://gnps.ucsd.edu//ProteoSAFe/result.jsp?task=876a7eb59a9940079944549a810335c3&amp;view=cluster_details&amp;protein=102"/>
    <att type="real" name="RTMean" value="134.425"/>
    <att type="real" name="RTStdErr" value="2.265738606"/>
    <att type="real" name="TSB Avr." value="2698720.5"/>
    <att type="real" name="TSB SQRT." value="1642.778287"/>
    <att type="integer" name="UniqueFileSourcesCount" value="3"/>
    <att type="string" name="canonicalName" value="102"/>
    <att type="string" name="cluster index" value="102"/>
    <att type="list" name="cytoscape.alias.list">
      <att type="string" name="cytoscape.alias.list" value="102"/>
    </att>
    <att type="string" name="hiddenLabel" value="null" cy:hidden="true" cy:editable="false"/>
    <att type="string" name="node.fillColor" value="255,190,190"/>
    <att type="integer" name="number of spectra" value="8"/>
    <att type="real" name="parent mass" value="441.31"/>
    <att type="integer" name="precursor charge" value="0"/>
    <att type="real" name="precursor mass" value="441.31"/>
    <att type="integer" name="sum(precursor intensity)" value="0"/>
    <graphics type="ELLIPSE" h="40.0" w="40.0" x="1405.204345703125" y="355.2469177246094" fill="#666666" width="3" outline="#000000"/>
  </node>
  <node label="103" id="-50">
    <att type="string" name="AllFiles" value="AA BPM D7 1_Seg1Ev1.mzXML:588###"/>
    <att type="string" name="AllGroups" value=""/>
    <att type="string" name="AllOrganisms" value="N/A"/>
    <att type="string" name="DefaultGroups" value="G1,"/>
    <att type="integer" name="EvenOdd" value="0"/>
    <att type="integer" name="G1" value="1"/>
    <att type="integer" name="G2" value="0"/>
    <att type="integer" name="G3" value="0"/>
    <att type="integer" name="G4" value="0"/>
    <att type="integer" name="G5" value="0"/>
    <att type="integer" name="G6" value="0"/>
    <att type="string" name="LibraryID" value="N/A"/>
    <att type="integer" name="NumberOrganismIDs" value="0"/>
    <att type="string" name="ProteoSAFeClusterLink" value="http://gnps.ucsd.edu//ProteoSAFe/result.jsp?task=876a7eb59a9940079944549a810335c3&amp;view=cluster_details&amp;protein=103"/>
    <att type="real" name="RTMean" value="135.5"/>
    <att type="real" name="RTStdErr" value="0.0"/>
    <att type="integer" name="UniqueFileSourcesCount" value="1"/>
    <att type="string" name="canonicalName" value="103"/>
    <att type="string" name="cluster index" value="103"/>
    <att type="list" name="cytoscape.alias.list">
      <att type="string" name="cytoscape.alias.list" value="103"/>
    </att>
    <att type="integer" name="number of spectra" value="1"/>
    <att type="real" name="parent mass" value="441.31"/>
    <att type="integer" name="precursor charge" value="0"/>
    <att type="real" name="precursor mass" value="441.31"/>
    <att type="integer" name="sum(precursor intensity)" value="0"/>
    <graphics type="ELLIPSE" h="40.0" w="40.0" x="1390.65966796875" y="600.3351440429688" fill="#666666" width="3" outline="#000000"/>
  </node>
  <node label="129" id="-49">
    <att type="string" name="AllFiles" value="AA BPM D7 2_Seg1Ev1.mzXML:956###AA TSB D7 1_Seg1Ev1.mzXML:958###AA TSB D7 2_Seg1Ev1.mzXML:968###"/>
    <att type="string" name="AllGroups" value=""/>
    <att type="string" name="AllOrganisms" value="N/A"/>
    <att type="real" name="BPM Avr" value="7185209.5"/>
    <att type="real" name="BPM SQRT." value="2680.524109"/>
    <att type="string" name="DefaultGroups" value="&quot;G1,G3,&quot;"/>
    <att type="integer" name="EvenOdd" value="1"/>
    <att type="integer" name="G1" value="1"/>
    <att type="integer" name="G2" value="0"/>
    <att type="integer" name="G3" value="2"/>
    <att type="integer" name="G4" value="0"/>
    <att type="integer" name="G5" value="0"/>
    <att type="integer" name="G6" value="0"/>
    <att type="string" name="ID" value="129"/>
    <att type="string" name="LibraryID" value="N/A"/>
    <att type="real" name="MPM Avr." value="0.0"/>
    <att type="real" name="MPM SQRT." value="0.0"/>
    <att type="integer" name="NumberOrganismIDs" value="0"/>
    <att type="string" name="ProteoSAFeClusterLink" value="http://gnps.ucsd.edu//ProteoSAFe/result.jsp?task=876a7eb59a9940079944549a810335c3&amp;view=cluster_details&amp;protein=129"/>
    <att type="real" name="RTMean" value="209.7"/>
    <att type="real" name="RTStdErr" value="0.888819442"/>
    <att type="real" name="TSB Avr." value="5511292.5"/>
    <att type="real" name="TSB SQRT." value="2347.614214"/>
    <att type="integer" name="UniqueFileSourcesCount" value="3"/>
    <att type="string" name="canonicalName" value="129"/>
    <att type="string" name="cluster index" value="129"/>
    <att type="list" name="cytoscape.alias.list">
      <att type="string" name="cytoscape.alias.list" value="129"/>
    </att>
    <att type="string" name="hiddenLabel" value="null" cy:hidden="true" cy:editable="false"/>
    <att type="string" name="node.fillColor" value="255,190,190"/>
    <att type="integer" name="number of spectra" value="3"/>
    <att type="real" name="parent mass" value="508.35"/>
    <att type="integer" name="precursor charge" value="0"/>
    <att type="real" name="precursor mass" value="508.35"/>
    <att type="integer" name="sum(precursor intensity)" value="0"/>
    <graphics type="ELLIPSE" h="40.0" w="40.0" x="1327.5196533203125" y="303.67974853515625" fill="#666666" width="3" outline="#000000"/>
  </node>
  <node label="138" id="-48">
    <att type="string" name="AllFiles" value="AA BPM D7 1_Seg1Ev1.mzXML:796###"/>
    <att type="string" name="AllGroups" value=""/>
    <att type="string" name="AllOrganisms" value="N/A"/>
    <att type="string" name="DefaultGroups" value="G1,"/>
    <att type="integer" name="EvenOdd" value="0"/>
    <att type="integer" name="G1" value="1"/>
    <att type="integer" name="G2" value="0"/>
    <att type="integer" name="G3" value="0"/>
    <att type="integer" name="G4" value="0"/>
    <att type="integer" name="G5" value="0"/>
    <att type="integer" name="G6" value="0"/>
    <att type="string" name="LibraryID" value="N/A"/>
    <att type="integer" name="NumberOrganismIDs" value="0"/>
    <att type="string" name="ProteoSAFeClusterLink" value="http://gnps.ucsd.edu//ProteoSAFe/result.jsp?task=876a7eb59a9940079944549a810335c3&amp;view=cluster_details&amp;protein=138"/>
    <att type="real" name="RTMean" value="177.1"/>
    <att type="real" name="RTStdErr" value="0.0"/>
    <att type="integer" name="UniqueFileSourcesCount" value="1"/>
    <att type="string" name="canonicalName" value="138"/>
    <att type="string" name="cluster index" value="138"/>
    <att type="list" name="cytoscape.alias.list">
      <att type="string" name="cytoscape.alias.list" value="138"/>
    </att>
    <att type="string" name="node.fillColor" value="255,190,190"/>
    <att type="integer" name="number of spectra" value="1"/>
    <att type="real" name="parent mass" value="519.28"/>
    <att type="integer" name="precursor charge" value="0"/>
    <att type="real" name="precursor mass" value="519.28"/>
    <att type="integer" name="sum(precursor intensity)" value="0"/>
    <graphics type="ELLIPSE" h="40.0" w="40.0" x="1420.2769775390625" y="236.49893188476562" fill="#666666" width="3" outline="#000000"/>
  </node>
  <node label="174" id="-47">
    <att type="string" name="AllFiles" value="AA BPM D7 2_Seg1Ev1.mzXML:520###AA BPM D7 2_Seg1Ev1.mzXML:538###AA BPM D7 2_Seg1Ev1.mzXML:546###AA BPM D7 1_Seg1Ev1.mzXML:522###AA BPM D7 1_Seg1Ev1.mzXML:530###AA BPM D7 1_Seg1Ev1.mzXML:538###AA BPM D7 1_Seg1Ev1.mzXML:546###AA BPM D7 1_Seg1Ev1.mzXML:554###"/>
    <att type="string" name="AllGroups" value=""/>
    <att type="string" name="AllOrganisms" value="N/A"/>
    <att type="real" name="BPM Avr" value="9733908.0"/>
    <att type="real" name="BPM SQRT." value="3119.921153"/>
    <att type="string" name="DefaultGroups" value="&quot;G1,&quot;"/>
    <att type="integer" name="EvenOdd" value="1"/>
    <att type="integer" name="G1" value="8"/>
    <att type="integer" name="G2" value="0"/>
    <att type="integer" name="G3" value="0"/>
    <att type="integer" name="G4" value="0"/>
    <att type="integer" name="G5" value="0"/>
    <att type="integer" name="G6" value="0"/>
    <att type="string" name="ID" value="174"/>
    <att type="string" name="LibraryID" value="N/A"/>
    <att type="real" name="MPM Avr." value="657623.0"/>
    <att type="real" name="MPM SQRT." value="810.9395785"/>
    <att type="integer" name="NumberOrganismIDs" value="0"/>
    <att type="string" name="ProteoSAFeClusterLink" value="http://gnps.ucsd.edu//ProteoSAFe/result.jsp?task=876a7eb59a9940079944549a810335c3&amp;view=cluster_details&amp;protein=174"/>
    <att type="real" name="RTMean" value="125.3625"/>
    <att type="real" name="RTStdErr" value="2.391614816"/>
    <att type="real" name="TSB Avr." value="2548389.0"/>
    <att type="real" name="TSB SQRT." value="1596.367439"/>
    <att type="integer" name="UniqueFileSourcesCount" value="2"/>
    <att type="string" name="canonicalName" value="174"/>
    <att type="string" name="cluster index" value="174"/>
    <att type="list" name="cytoscape.alias.list">
      <att type="string" name="cytoscape.alias.list" value="174"/>
    </att>
    <att type="string" name="hiddenLabel" value="null" cy:hidden="true" cy:editable="false"/>
    <att type="string" name="node.fillColor" value="255,190,190"/>
    <att type="integer" name="number of spectra" value="8"/>
    <att type="real" name="parent mass" value="570.38"/>
    <att type="integer" name="precursor charge" value="0"/>
    <att type="real" name="precursor mass" value="570.383"/>
    <att type="integer" name="sum(precursor intensity)" value="0"/>
    <graphics type="ELLIPSE" h="40.0" w="40.0" x="1432.64208984375" y="454.7029113769531" fill="#666666" width="3" outline="#000000"/>
  </node>
  <node label="187" id="-46">
    <att type="string" name="AllFiles" value="AA BPM D7 1_Seg1Ev1.mzXML:600###"/>
    <att type="string" name="AllGroups" value=""/>
    <att type="string" name="AllOrganisms" value="N/A"/>
    <att type="string" name="DefaultGroups" value="G1,"/>
    <att type="integer" name="EvenOdd" value="1"/>
    <att type="integer" name="G1" value="1"/>
    <att type="integer" name="G2" value="0"/>
    <att type="integer" name="G3" value="0"/>
    <att type="integer" name="G4" value="0"/>
    <att type="integer" name="G5" value="0"/>
    <att type="integer" name="G6" value="0"/>
    <att type="string" name="LibraryID" value="N/A"/>
    <att type="integer" name="NumberOrganismIDs" value="0"/>
    <att type="string" name="ProteoSAFeClusterLink" value="http://gnps.ucsd.edu//ProteoSAFe/result.jsp?task=876a7eb59a9940079944549a810335c3&amp;view=cluster_details&amp;protein=187"/>
    <att type="real" name="RTMean" value="137.9"/>
    <att type="real" name="RTStdErr" value="0.0"/>
    <att type="integer" name="UniqueFileSourcesCount" value="1"/>
    <att type="string" name="canonicalName" value="187"/>
    <att type="string" name="cluster index" value="187"/>
    <att type="list" name="cytoscape.alias.list">
      <att type="string" name="cytoscape.alias.list" value="187"/>
    </att>
    <att type="integer" name="number of spectra" value="1"/>
    <att type="real" name="parent mass" value="584.37"/>
    <att type="integer" name="precursor charge" value="0"/>
    <att type="real" name="precursor mass" value="584.37"/>
    <att type="integer" name="sum(precursor intensity)" value="0"/>
    <graphics type="ELLIPSE" h="40.0" w="40.0" x="1499.3055419921875" y="318.62567138671875" fill="#666666" width="3" outline="#000000"/>
  </node>
  <node label="108" id="-45">
    <att type="string" name="AllFiles" value="AA BPM D7 2_Seg1Ev1.mzXML:926###"/>
    <att type="string" name="AllGroups" value=""/>
    <att type="string" name="AllOrganisms" value="N/A"/>
    <att type="string" name="DefaultGroups" value="G1,"/>
    <att type="integer" name="EvenOdd" value="0"/>
    <att type="integer" name="G1" value="1"/>
    <att type="integer" name="G2" value="0"/>
    <att type="integer" name="G3" value="0"/>
    <att type="integer" name="G4" value="0"/>
    <att type="integer" name="G5" value="0"/>
    <att type="integer" name="G6" value="0"/>
    <att type="string" name="LibraryID" value="N/A"/>
    <att type="integer" name="NumberOrganismIDs" value="0"/>
    <att type="string" name="ProteoSAFeClusterLink" value="http://gnps.ucsd.edu//ProteoSAFe/result.jsp?task=876a7eb59a9940079944549a810335c3&amp;view=cluster_details&amp;protein=108"/>
    <att type="real" name="RTMean" value="203.4"/>
    <att type="real" name="RTStdErr" value="0.0"/>
    <att type="integer" name="UniqueFileSourcesCount" value="1"/>
    <att type="string" name="canonicalName" value="108"/>
    <att type="string" name="cluster index" value="108"/>
    <att type="list" name="cytoscape.alias.list">
      <att type="string" name="cytoscape.alias.list" value="108"/>
    </att>
    <att type="integer" name="number of spectra" value="1"/>
    <att type="real" name="parent mass" value="446.08"/>
    <att type="integer" name="precursor charge" value="0"/>
    <att type="real" name="precursor mass" value="446.08"/>
    <att type="integer" name="sum(precursor intensity)" value="0"/>
    <graphics type="ELLIPSE" h="40.0" w="40.0" x="559.103759765625" y="720.6010131835938" fill="#666666" width="3" outline="#000000"/>
  </node>
  <node label="110" id="-44">
    <att type="string" name="AllFiles" value="AA MPM D7 1_Seg1Ev1.mzXML:184###AA MPM D7 1_Seg1Ev1.mzXML:192###AA MPM D7 2_Seg1Ev1.mzXML:188###AA MPM D7 2_Seg1Ev1.mzXML:196###"/>
    <att type="string" name="AllGroups" value=""/>
    <att type="string" name="AllOrganisms" value="N/A"/>
    <att type="string" name="DefaultGroups" value="G2,"/>
    <att type="integer" name="EvenOdd" value="1"/>
    <att type="integer" name="G1" value="0"/>
    <att type="integer" name="G2" value="4"/>
    <att type="integer" name="G3" value="0"/>
    <att type="integer" name="G4" value="0"/>
    <att type="integer" name="G5" value="0"/>
    <att type="integer" name="G6" value="0"/>
    <att type="string" name="LibraryID" value="N/A"/>
    <att type="integer" name="NumberOrganismIDs" value="0"/>
    <att type="string" name="ProteoSAFeClusterLink" value="http://gnps.ucsd.edu//ProteoSAFe/result.jsp?task=876a7eb59a9940079944549a810335c3&amp;view=cluster_details&amp;protein=110"/>
    <att type="real" name="RTMean" value="43.325"/>
    <att type="real" name="RTStdErr" value="1.36961065027"/>
    <att type="integer" name="UniqueFileSourcesCount" value="2"/>
    <att type="string" name="canonicalName" value="110"/>
    <att type="string" name="cluster index" value="110"/>
    <att type="list" name="cytoscape.alias.list">
      <att type="string" name="cytoscape.alias.list" value="110"/>
    </att>
    <att type="integer" name="number of spectra" value="4"/>
    <att type="real" name="parent mass" value="446.737"/>
    <att type="integer" name="precursor charge" value="0"/>
    <att type="real" name="precursor mass" value="446.737"/>
    <att type="integer" name="sum(precursor intensity)" value="0"/>
    <graphics type="ELLIPSE" h="40.0" w="40.0" x="208.16030883789062" y="1785.510498046875" fill="#666666" width="3" outline="#000000"/>
  </node>
  <node label="111" id="-43">
    <att type="string" name="AllFiles" value="AA MPM D7 1_Seg1Ev1.mzXML:172###AA MPM D7 1_Seg1Ev1.mzXML:178###AA MPM D7 2_Seg1Ev1.mzXML:174###AA MPM D7 2_Seg1Ev1.mzXML:182###"/>
    <att type="string" name="AllGroups" value=""/>
    <att type="string" name="AllOrganisms" value="N/A"/>
    <att type="string" name="DefaultGroups" value="G2,"/>
    <att type="integer" name="EvenOdd" value="1"/>
    <att type="integer" name="G1" value="0"/>
    <att type="integer" name="G2" value="4"/>
    <att type="integer" name="G3" value="0"/>
    <att type="integer" name="G4" value="0"/>
    <att type="integer" name="G5" value="0"/>
    <att type="integer" name="G6" value="0"/>
    <att type="string" name="LibraryID" value="N/A"/>
    <att type="integer" name="NumberOrganismIDs" value="0"/>
    <att type="string" name="ProteoSAFeClusterLink" value="http://gnps.ucsd.edu//ProteoSAFe/result.jsp?task=876a7eb59a9940079944549a810335c3&amp;view=cluster_details&amp;protein=111"/>
    <att type="real" name="RTMean" value="39.975"/>
    <att type="real" name="RTStdErr" value="1.18708326021"/>
    <att type="integer" name="UniqueFileSourcesCount" value="2"/>
    <att type="string" name="canonicalName" value="111"/>
    <att type="string" name="cluster index" value="111"/>
    <att type="list" name="cytoscape.alias.list">
      <att type="string" name="cytoscape.alias.list" value="111"/>
    </att>
    <att type="integer" name="number of spectra" value="4"/>
    <att type="real" name="parent mass" value="446.74"/>
    <att type="integer" name="precursor charge" value="0"/>
    <att type="real" name="precursor mass" value="446.74"/>
    <att type="integer" name="sum(precursor intensity)" value="0"/>
    <graphics type="ELLIPSE" h="40.0" w="40.0" x="204.6431884765625" y="1893.2498779296875" fill="#666666" width="3" outline="#000000"/>
  </node>
  <node label="123" id="-42">
    <att type="string" name="AllFiles" value="AA TSB D7 1_Seg1Ev1.mzXML:320###AA TSB D7 1_Seg1Ev1.mzXML:326###AA TSB D7 2_Seg1Ev1.mzXML:320###"/>
    <att type="string" name="AllGroups" value=""/>
    <att type="string" name="AllOrganisms" value="N/A"/>
    <att type="string" name="DefaultGroups" value="G3,"/>
    <att type="integer" name="EvenOdd" value="1"/>
    <att type="integer" name="G1" value="0"/>
    <att type="integer" name="G2" value="0"/>
    <att type="integer" name="G3" value="3"/>
    <att type="integer" name="G4" value="0"/>
    <att type="integer" name="G5" value="0"/>
    <att type="integer" name="G6" value="0"/>
    <att type="string" name="LibraryID" value="N/A"/>
    <att type="integer" name="NumberOrganismIDs" value="0"/>
    <att type="string" name="ProteoSAFeClusterLink" value="http://gnps.ucsd.edu//ProteoSAFe/result.jsp?task=876a7eb59a9940079944549a810335c3&amp;view=cluster_details&amp;protein=123"/>
    <att type="real" name="RTMean" value="73.3666666667"/>
    <att type="real" name="RTStdErr" value="0.814452781525"/>
    <att type="integer" name="UniqueFileSourcesCount" value="2"/>
    <att type="string" name="canonicalName" value="123"/>
    <att type="string" name="cluster index" value="123"/>
    <att type="list" name="cytoscape.alias.list">
      <att type="string" name="cytoscape.alias.list" value="123"/>
    </att>
    <att type="integer" name="number of spectra" value="3"/>
    <att type="real" name="parent mass" value="488.253"/>
    <att type="integer" name="precursor charge" value="0"/>
    <att type="real" name="precursor mass" value="488.253"/>
    <att type="integer" name="sum(precursor intensity)" value="0"/>
    <graphics type="ELLIPSE" h="40.0" w="40.0" x="1167.555908203125" y="1109.536865234375" fill="#666666" width="3" outline="#000000"/>
  </node>
  <node label="199" id="-41">
    <att type="string" name="AllFiles" value="AA TSB D7 1_Seg1Ev1.mzXML:474###AA TSB D7 1_Seg1Ev1.mzXML:492###"/>
    <att type="string" name="AllGroups" value=""/>
    <att type="string" name="AllOrganisms" value="N/A"/>
    <att type="string" name="DefaultGroups" value="G3,"/>
    <att type="integer" name="EvenOdd" value="0"/>
    <att type="integer" name="G1" value="0"/>
    <att type="integer" name="G2" value="0"/>
    <att type="integer" name="G3" value="2"/>
    <att type="integer" name="G4" value="0"/>
    <att type="integer" name="G5" value="0"/>
    <att type="integer" name="G6" value="0"/>
    <att type="string" name="LibraryID" value="N/A"/>
    <att type="integer" name="NumberOrganismIDs" value="0"/>
    <att type="string" name="ProteoSAFeClusterLink" value="http://gnps.ucsd.edu//ProteoSAFe/result.jsp?task=876a7eb59a9940079944549a810335c3&amp;view=cluster_details&amp;protein=199"/>
    <att type="real" name="RTMean" value="111.9"/>
    <att type="real" name="RTStdErr" value="3.11126983722"/>
    <att type="integer" name="UniqueFileSourcesCount" value="1"/>
    <att type="string" name="canonicalName" value="199"/>
    <att type="string" name="cluster index" value="199"/>
    <att type="list" name="cytoscape.alias.list">
      <att type="string" name="cytoscape.alias.list" value="199"/>
    </att>
    <att type="integer" name="number of spectra" value="2"/>
    <att type="real" name="parent mass" value="627.346"/>
    <att type="integer" name="precursor charge" value="0"/>
    <att type="real" name="precursor mass" value="627.346"/>
    <att type="integer" name="sum(precursor intensity)" value="0"/>
    <graphics type="ELLIPSE" h="40.0" w="40.0" x="1189.4486083984375" y="1003.1478271484375" fill="#666666" width="3" outline="#000000"/>
  </node>
  <node label="201" id="-40">
    <att type="string" name="AllFiles" value="AA TSB D7 1_Seg1Ev1.mzXML:298###AA TSB D7 2_Seg1Ev1.mzXML:298###"/>
    <att type="string" name="AllGroups" value=""/>
    <att type="string" name="AllOrganisms" value="N/A"/>
    <att type="string" name="DefaultGroups" value="G3,"/>
    <att type="integer" name="EvenOdd" value="1"/>
    <att type="integer" name="G1" value="0"/>
    <att type="integer" name="G2" value="0"/>
    <att type="integer" name="G3" value="2"/>
    <att type="integer" name="G4" value="0"/>
    <att type="integer" name="G5" value="0"/>
    <att type="integer" name="G6" value="0"/>
    <att type="string" name="LibraryID" value="N/A"/>
    <att type="integer" name="NumberOrganismIDs" value="0"/>
    <att type="string" name="ProteoSAFeClusterLink" value="http://gnps.ucsd.edu//ProteoSAFe/result.jsp?task=876a7eb59a9940079944549a810335c3&amp;view=cluster_details&amp;protein=201"/>
    <att type="real" name="RTMean" value="67.4"/>
    <att type="real" name="RTStdErr" value="0.141421356237"/>
    <att type="integer" name="UniqueFileSourcesCount" value="2"/>
    <att type="string" name="canonicalName" value="201"/>
    <att type="string" name="cluster index" value="201"/>
    <att type="list" name="cytoscape.alias.list">
      <att type="string" name="cytoscape.alias.list" value="201"/>
    </att>
    <att type="integer" name="number of spectra" value="2"/>
    <att type="real" name="parent mass" value="630.325"/>
    <att type="integer" name="precursor charge" value="0"/>
    <att type="real" name="precursor mass" value="630.325"/>
    <att type="integer" name="sum(precursor intensity)" value="0"/>
    <graphics type="ELLIPSE" h="40.0" w="40.0" x="1142.003173828125" y="1214.26904296875" fill="#666666" width="3" outline="#000000"/>
  </node>
  <node label="203" id="-39">
    <att type="string" name="AllFiles" value="AA BPM D7 2_Seg1Ev1.mzXML:430###AA BPM D7 1_Seg1Ev1.mzXML:434###"/>
    <att type="string" name="AllGroups" value=""/>
    <att type="string" name="AllOrganisms" value="N/A"/>
    <att type="string" name="DefaultGroups" value="G1,"/>
    <att type="integer" name="EvenOdd" value="1"/>
    <att type="integer" name="G1" value="2"/>
    <att type="integer" name="G2" value="0"/>
    <att type="integer" name="G3" value="0"/>
    <att type="integer" name="G4" value="0"/>
    <att type="integer" name="G5" value="0"/>
    <att type="integer" name="G6" value="0"/>
    <att type="string" name="LibraryID" value="N/A"/>
    <att type="integer" name="NumberOrganismIDs" value="0"/>
    <att type="string" name="ProteoSAFeClusterLink" value="http://gnps.ucsd.edu//ProteoSAFe/result.jsp?task=876a7eb59a9940079944549a810335c3&amp;view=cluster_details&amp;protein=203"/>
    <att type="real" name="RTMean" value="101.35"/>
    <att type="real" name="RTStdErr" value="0.494974746831"/>
    <att type="integer" name="UniqueFileSourcesCount" value="2"/>
    <att type="string" name="canonicalName" value="203"/>
    <att type="string" name="cluster index" value="203"/>
    <att type="list" name="cytoscape.alias.list">
      <att type="string" name="cytoscape.alias.list" value="203"/>
    </att>
    <att type="integer" name="number of spectra" value="2"/>
    <att type="real" name="parent mass" value="642.33"/>
    <att type="integer" name="precursor charge" value="0"/>
    <att type="real" name="precursor mass" value="642.33"/>
    <att type="integer" name="sum(precursor intensity)" value="0"/>
    <graphics type="ELLIPSE" h="40.0" w="40.0" x="1642.22607421875" y="707.1627197265625" fill="#666666" width="3" outline="#000000"/>
  </node>
  <node label="135" id="-38">
    <att type="string" name="AllFiles" value="AA BPM D7 2_Seg1Ev1.mzXML:580###AA BPM D7 1_Seg1Ev1.mzXML:562###AA BPM D7 1_Seg1Ev1.mzXML:586###"/>
    <att type="string" name="AllGroups" value=""/>
    <att type="string" name="AllOrganisms" value="N/A"/>
    <att type="string" name="DefaultGroups" value="G1,"/>
    <att type="integer" name="EvenOdd" value="0"/>
    <att type="integer" name="G1" value="3"/>
    <att type="integer" name="G2" value="0"/>
    <att type="integer" name="G3" value="0"/>
    <att type="integer" name="G4" value="0"/>
    <att type="integer" name="G5" value="0"/>
    <att type="integer" name="G6" value="0"/>
    <att type="string" name="LibraryID" value="N/A"/>
    <att type="integer" name="NumberOrganismIDs" value="0"/>
    <att type="string" name="ProteoSAFeClusterLink" value="http://gnps.ucsd.edu//ProteoSAFe/result.jsp?task=876a7eb59a9940079944549a810335c3&amp;view=cluster_details&amp;protein=135"/>
    <att type="real" name="RTMean" value="133.2"/>
    <att type="real" name="RTStdErr" value="2.55147016443"/>
    <att type="integer" name="UniqueFileSourcesCount" value="2"/>
    <att type="string" name="canonicalName" value="135"/>
    <att type="string" name="cluster index" value="135"/>
    <att type="list" name="cytoscape.alias.list">
      <att type="string" name="cytoscape.alias.list" value="135"/>
    </att>
    <att type="integer" name="number of spectra" value="3"/>
    <att type="real" name="parent mass" value="518.214"/>
    <att type="integer" name="precursor charge" value="0"/>
    <att type="real" name="precursor mass" value="518.214"/>
    <att type="integer" name="sum(precursor intensity)" value="0"/>
    <graphics type="ELLIPSE" h="40.0" w="40.0" x="1149.833984375" y="743.6383056640625" fill="#666666" width="3" outline="#000000"/>
  </node>
  <node label="159" id="-37">
    <att type="string" name="AllFiles" value="AA BPM D7 2_Seg1Ev1.mzXML:498###AA BPM D7 1_Seg1Ev1.mzXML:498###AA BPM D7 1_Seg1Ev1.mzXML:506###"/>
    <att type="string" name="AllGroups" value=""/>
    <att type="string" name="AllOrganisms" value="N/A"/>
    <att type="string" name="DefaultGroups" value="G1,"/>
    <att type="integer" name="EvenOdd" value="0"/>
    <att type="integer" name="G1" value="3"/>
    <att type="integer" name="G2" value="0"/>
    <att type="integer" name="G3" value="0"/>
    <att type="integer" name="G4" value="0"/>
    <att type="integer" name="G5" value="0"/>
    <att type="integer" name="G6" value="0"/>
    <att type="string" name="LibraryID" value="N/A"/>
    <att type="integer" name="NumberOrganismIDs" value="0"/>
    <att type="string" name="ProteoSAFeClusterLink" value="http://gnps.ucsd.edu//ProteoSAFe/result.jsp?task=876a7eb59a9940079944549a810335c3&amp;view=cluster_details&amp;protein=159"/>
    <att type="real" name="RTMean" value="118.133333333"/>
    <att type="real" name="RTStdErr" value="0.850490054812"/>
    <att type="integer" name="UniqueFileSourcesCount" value="2"/>
    <att type="string" name="canonicalName" value="159"/>
    <att type="string" name="cluster index" value="159"/>
    <att type="list" name="cytoscape.alias.list">
      <att type="string" name="cytoscape.alias.list" value="159"/>
    </att>
    <att type="integer" name="number of spectra" value="3"/>
    <att type="real" name="parent mass" value="536.22"/>
    <att type="integer" name="precursor charge" value="0"/>
    <att type="real" name="precursor mass" value="536.22"/>
    <att type="integer" name="sum(precursor intensity)" value="0"/>
    <graphics type="ELLIPSE" h="40.0" w="40.0" x="959.0574951171875" y="1310.10400390625" fill="#666666" width="3" outline="#000000"/>
  </node>
  <node label="160" id="-36">
    <att type="string" name="AllFiles" value="AA BPM D7 2_Seg1Ev1.mzXML:508###AA BPM D7 1_Seg1Ev1.mzXML:514###"/>
    <att type="string" name="AllGroups" value=""/>
    <att type="string" name="AllOrganisms" value="N/A"/>
    <att type="string" name="DefaultGroups" value="G1,"/>
    <att type="integer" name="EvenOdd" value="0"/>
    <att type="integer" name="G1" value="2"/>
    <att type="integer" name="G2" value="0"/>
    <att type="integer" name="G3" value="0"/>
    <att type="integer" name="G4" value="0"/>
    <att type="integer" name="G5" value="0"/>
    <att type="integer" name="G6" value="0"/>
    <att type="string" name="LibraryID" value="N/A"/>
    <att type="integer" name="NumberOrganismIDs" value="0"/>
    <att type="string" name="ProteoSAFeClusterLink" value="http://gnps.ucsd.edu//ProteoSAFe/result.jsp?task=876a7eb59a9940079944549a810335c3&amp;view=cluster_details&amp;protein=160"/>
    <att type="real" name="RTMean" value="120.25"/>
    <att type="real" name="RTStdErr" value="0.636396103068"/>
    <att type="integer" name="UniqueFileSourcesCount" value="2"/>
    <att type="string" name="canonicalName" value="160"/>
    <att type="string" name="cluster index" value="160"/>
    <att type="list" name="cytoscape.alias.list">
      <att type="string" name="cytoscape.alias.list" value="160"/>
    </att>
    <att type="integer" name="number of spectra" value="2"/>
    <att type="real" name="parent mass" value="536.22"/>
    <att type="integer" name="precursor charge" value="0"/>
    <att type="real" name="precursor mass" value="536.22"/>
    <att type="integer" name="sum(precursor intensity)" value="0"/>
    <graphics type="ELLIPSE" h="40.0" w="40.0" x="1047.0706787109375" y="787.632080078125" fill="#666666" width="3" outline="#000000"/>
  </node>
  <node label="168" id="-35">
    <att type="string" name="AllFiles" value="AA BPM D7 2_Seg1Ev1.mzXML:650###"/>
    <att type="string" name="AllGroups" value=""/>
    <att type="string" name="AllOrganisms" value="N/A"/>
    <att type="string" name="DefaultGroups" value="G1,"/>
    <att type="integer" name="EvenOdd" value="0"/>
    <att type="integer" name="G1" value="1"/>
    <att type="integer" name="G2" value="0"/>
    <att type="integer" name="G3" value="0"/>
    <att type="integer" name="G4" value="0"/>
    <att type="integer" name="G5" value="0"/>
    <att type="integer" name="G6" value="0"/>
    <att type="string" name="LibraryID" value="N/A"/>
    <att type="integer" name="NumberOrganismIDs" value="0"/>
    <att type="string" name="ProteoSAFeClusterLink" value="http://gnps.ucsd.edu//ProteoSAFe/result.jsp?task=876a7eb59a9940079944549a810335c3&amp;view=cluster_details&amp;protein=168"/>
    <att type="real" name="RTMean" value="148.2"/>
    <att type="real" name="RTStdErr" value="0.0"/>
    <att type="integer" name="UniqueFileSourcesCount" value="1"/>
    <att type="string" name="canonicalName" value="168"/>
    <att type="string" name="cluster index" value="168"/>
    <att type="list" name="cytoscape.alias.list">
      <att type="string" name="cytoscape.alias.list" value="168"/>
    </att>
    <att type="integer" name="number of spectra" value="1"/>
    <att type="real" name="parent mass" value="564.26"/>
    <att type="integer" name="precursor charge" value="0"/>
    <att type="real" name="precursor mass" value="564.26"/>
    <att type="integer" name="sum(precursor intensity)" value="0"/>
    <graphics type="ELLIPSE" h="40.0" w="40.0" x="1169.09521484375" y="853.7581787109375" fill="#666666" width="3" outline="#000000"/>
  </node>
  <node label="137" id="-34">
    <att type="string" name="AllFiles" value="AA MPM D7 1_Seg1Ev1.mzXML:1002###"/>
    <att type="string" name="AllGroups" value=""/>
    <att type="string" name="AllOrganisms" value="N/A"/>
    <att type="string" name="DefaultGroups" value="G2,"/>
    <att type="integer" name="EvenOdd" value="1"/>
    <att type="integer" name="G1" value="0"/>
    <att type="integer" name="G2" value="1"/>
    <att type="integer" name="G3" value="0"/>
    <att type="integer" name="G4" value="0"/>
    <att type="integer" name="G5" value="0"/>
    <att type="integer" name="G6" value="0"/>
    <att type="string" name="LibraryID" value="N/A"/>
    <att type="integer" name="NumberOrganismIDs" value="0"/>
    <att type="string" name="ProteoSAFeClusterLink" value="http://gnps.ucsd.edu//ProteoSAFe/result.jsp?task=876a7eb59a9940079944549a810335c3&amp;view=cluster_details&amp;protein=137"/>
    <att type="real" name="RTMean" value="222.0"/>
    <att type="real" name="RTStdErr" value="0.0"/>
    <att type="integer" name="UniqueFileSourcesCount" value="1"/>
    <att type="string" name="canonicalName" value="137"/>
    <att type="string" name="cluster index" value="137"/>
    <att type="list" name="cytoscape.alias.list">
      <att type="string" name="cytoscape.alias.list" value="137"/>
    </att>
    <att type="integer" name="number of spectra" value="1"/>
    <att type="real" name="parent mass" value="518.33"/>
    <att type="integer" name="precursor charge" value="0"/>
    <att type="real" name="precursor mass" value="518.33"/>
    <att type="integer" name="sum(precursor intensity)" value="0"/>
    <graphics type="ELLIPSE" h="40.0" w="40.0" x="78.48049926757812" y="1319.8145751953125" fill="#666666" width="3" outline="#000000"/>
  </node>
  <node label="142" id="-33">
    <att type="string" name="AllFiles" value="AA MPM D7 1_Seg1Ev1.mzXML:1062###AA MPM D7 1_Seg1Ev1.mzXML:1066###AA MPM D7 2_Seg1Ev1.mzXML:1066###AA MPM D7 2_Seg1Ev1.mzXML:1098###"/>
    <att type="string" name="AllGroups" value=""/>
    <att type="string" name="AllOrganisms" value="N/A"/>
    <att type="string" name="DefaultGroups" value="G2,"/>
    <att type="integer" name="EvenOdd" value="1"/>
    <att type="integer" name="G1" value="0"/>
    <att type="integer" name="G2" value="4"/>
    <att type="integer" name="G3" value="0"/>
    <att type="integer" name="G4" value="0"/>
    <att type="integer" name="G5" value="0"/>
    <att type="integer" name="G6" value="0"/>
    <att type="string" name="LibraryID" value="N/A"/>
    <att type="integer" name="NumberOrganismIDs" value="0"/>
    <att type="string" name="ProteoSAFeClusterLink" value="http://gnps.ucsd.edu//ProteoSAFe/result.jsp?task=876a7eb59a9940079944549a810335c3&amp;view=cluster_details&amp;protein=142"/>
    <att type="real" name="RTMean" value="235.75"/>
    <att type="real" name="RTStdErr" value="3.05995642671"/>
    <att type="integer" name="UniqueFileSourcesCount" value="2"/>
    <att type="string" name="canonicalName" value="142"/>
    <att type="string" name="cluster index" value="142"/>
    <att type="list" name="cytoscape.alias.list">
      <att type="string" name="cytoscape.alias.list" value="142"/>
    </att>
    <att type="integer" name="number of spectra" value="4"/>
    <att type="real" name="parent mass" value="520.453"/>
    <att type="integer" name="precursor charge" value="0"/>
    <att type="real" name="precursor mass" value="520.453"/>
    <att type="integer" name="sum(precursor intensity)" value="0"/>
    <graphics type="ELLIPSE" h="40.0" w="40.0" x="76.1589126586914" y="1427.553955078125" fill="#666666" width="3" outline="#000000"/>
  </node>
  <node label="139" id="-32">
    <att type="string" name="AllFiles" value="AA TSB D7 1_Seg1Ev1.mzXML:486###AA TSB D7 2_Seg1Ev1.mzXML:490###"/>
    <att type="string" name="AllGroups" value=""/>
    <att type="string" name="AllOrganisms" value="N/A"/>
    <att type="real" name="BPM Avr" value="591275.0"/>
    <att type="real" name="BPM SQRT." value="768.9440812"/>
    <att type="string" name="DefaultGroups" value="&quot;G3,&quot;"/>
    <att type="integer" name="EvenOdd" value="0"/>
    <att type="integer" name="G1" value="0"/>
    <att type="integer" name="G2" value="0"/>
    <att type="integer" name="G3" value="2"/>
    <att type="integer" name="G4" value="0"/>
    <att type="integer" name="G5" value="0"/>
    <att type="integer" name="G6" value="0"/>
    <att type="string" name="ID" value="139"/>
    <att type="string" name="LibraryID" value="N/A"/>
    <att type="real" name="MPM Avr." value="0.0"/>
    <att type="real" name="MPM SQRT." value="0.0"/>
    <att type="integer" name="NumberOrganismIDs" value="0"/>
    <att type="string" name="ProteoSAFeClusterLink" value="http://gnps.ucsd.edu//ProteoSAFe/result.jsp?task=876a7eb59a9940079944549a810335c3&amp;view=cluster_details&amp;protein=139"/>
    <att type="real" name="RTMean" value="113.0"/>
    <att type="real" name="RTStdErr" value="0.424264069"/>
    <att type="real" name="TSB Avr." value="3139604.0"/>
    <att type="real" name="TSB SQRT." value="1771.892773"/>
    <att type="integer" name="UniqueFileSourcesCount" value="2"/>
    <att type="string" name="canonicalName" value="139"/>
    <att type="string" name="cluster index" value="139"/>
    <att type="list" name="cytoscape.alias.list">
      <att type="string" name="cytoscape.alias.list" value="139"/>
    </att>
    <att type="string" name="hiddenLabel" value="null" cy:hidden="true" cy:editable="false"/>
    <att type="string" name="node.fillColor" value="255,0,0"/>
    <att type="integer" name="number of spectra" value="2"/>
    <att type="real" name="parent mass" value="519.33"/>
    <att type="integer" name="precursor charge" value="0"/>
    <att type="real" name="precursor mass" value="519.33"/>
    <att type="integer" name="sum(precursor intensity)" value="0"/>
    <graphics type="ELLIPSE" h="40.0" w="40.0" x="659.103759765625" y="225.27700805664062" fill="#000000" width="3" outline="#000000"/>
  </node>
  <node label="140" id="-31">
    <att type="string" name="AllFiles" value="AA BPM D7 2_Seg1Ev1.mzXML:552###AA BPM D7 2_Seg1Ev1.mzXML:568###AA TSB D7 1_Seg1Ev1.mzXML:550###AA TSB D7 1_Seg1Ev1.mzXML:558###AA TSB D7 1_Seg1Ev1.mzXML:576###AA TSB D7 1_Seg1Ev1.mzXML:584###AA TSB D7 1_Seg1Ev1.mzXML:596###AA TSB D7 2_Seg1Ev1.mzXML:552###AA TSB D7 2_Seg1Ev1.mzXML:580###AA TSB D7 2_Seg1Ev1.mzXML:588###AA TSB D7 2_Seg1Ev1.mzXML:596###"/>
    <att type="string" name="AllGroups" value=""/>
    <att type="string" name="AllOrganisms" value="N/A"/>
    <att type="real" name="BPM Avr" value="4512010.0"/>
    <att type="real" name="BPM SQRT." value="2124.149241"/>
    <att type="string" name="DefaultGroups" value="&quot;G1,G3,&quot;"/>
    <att type="integer" name="EvenOdd" value="1"/>
    <att type="integer" name="G1" value="2"/>
    <att type="integer" name="G2" value="0"/>
    <att type="integer" name="G3" value="9"/>
    <att type="integer" name="G4" value="0"/>
    <att type="integer" name="G5" value="0"/>
    <att type="integer" name="G6" value="0"/>
    <att type="string" name="ID" value="140"/>
    <att type="string" name="LibraryID" value="N/A"/>
    <att type="real" name="MPM Avr." value="0.0"/>
    <att type="real" name="MPM SQRT." value="0.0"/>
    <att type="integer" name="NumberOrganismIDs" value="0"/>
    <att type="string" name="ProteoSAFeClusterLink" value="http://gnps.ucsd.edu//ProteoSAFe/result.jsp?task=876a7eb59a9940079944549a810335c3&amp;view=cluster_details&amp;protein=140"/>
    <att type="real" name="RTMean" value="131.9727273"/>
    <att type="real" name="RTStdErr" value="3.40971873"/>
    <att type="real" name="TSB Avr." value="2.14846495E7"/>
    <att type="real" name="TSB SQRT." value="4635.153665"/>
    <att type="integer" name="UniqueFileSourcesCount" value="3"/>
    <att type="string" name="canonicalName" value="140"/>
    <att type="string" name="cluster index" value="140"/>
    <att type="list" name="cytoscape.alias.list">
      <att type="string" name="cytoscape.alias.list" value="140"/>
    </att>
    <att type="string" name="hiddenLabel" value="null" cy:hidden="true" cy:editable="false"/>
    <att type="string" name="node.fillColor" value="255,0,0"/>
    <att type="integer" name="number of spectra" value="11"/>
    <att type="real" name="parent mass" value="520.32"/>
    <att type="integer" name="precursor charge" value="0"/>
    <att type="real" name="precursor mass" value="520.317"/>
    <att type="integer" name="sum(precursor intensity)" value="0"/>
    <graphics type="ELLIPSE" h="40.0" w="40.0" x="743.1080932617188" y="233.45065307617188" fill="#000000" width="3" outline="#000000"/>
  </node>
  <node label="141" id="-30">
    <att type="string" name="AllFiles" value="AA TSB D7 1_Seg1Ev1.mzXML:566###AA TSB D7 2_Seg1Ev1.mzXML:560###AA TSB D7 2_Seg1Ev1.mzXML:570###"/>
    <att type="string" name="AllGroups" value=""/>
    <att type="string" name="AllOrganisms" value="N/A"/>
    <att type="string" name="DefaultGroups" value="G3,"/>
    <att type="integer" name="EvenOdd" value="1"/>
    <att type="integer" name="G1" value="0"/>
    <att type="integer" name="G2" value="0"/>
    <att type="integer" name="G3" value="3"/>
    <att type="integer" name="G4" value="0"/>
    <att type="integer" name="G5" value="0"/>
    <att type="integer" name="G6" value="0"/>
    <att type="string" name="LibraryID" value="N/A"/>
    <att type="integer" name="NumberOrganismIDs" value="0"/>
    <att type="string" name="ProteoSAFeClusterLink" value="http://gnps.ucsd.edu//ProteoSAFe/result.jsp?task=876a7eb59a9940079944549a810335c3&amp;view=cluster_details&amp;protein=141"/>
    <att type="real" name="RTMean" value="130.233333333"/>
    <att type="real" name="RTStdErr" value="1.09696551146"/>
    <att type="integer" name="UniqueFileSourcesCount" value="2"/>
    <att type="string" name="canonicalName" value="141"/>
    <att type="string" name="cluster index" value="141"/>
    <att type="list" name="cytoscape.alias.list">
      <att type="string" name="cytoscape.alias.list" value="141"/>
    </att>
    <att type="integer" name="number of spectra" value="3"/>
    <att type="real" name="parent mass" value="520.317"/>
    <att type="integer" name="precursor charge" value="0"/>
    <att type="real" name="precursor mass" value="520.317"/>
    <att type="integer" name="sum(precursor intensity)" value="0"/>
    <graphics type="ELLIPSE" h="40.0" w="40.0" x="787.2621459960938" y="512.1322631835938" fill="#666666" width="3" outline="#000000"/>
  </node>
  <node label="155" id="-29">
    <att type="string" name="AllFiles" value="AA BPM D7 2_Seg1Ev1.mzXML:540###AA BPM D7 2_Seg1Ev1.mzXML:548###AA BPM D7 1_Seg1Ev1.mzXML:540###AA BPM D7 1_Seg1Ev1.mzXML:548###AA BPM D7 1_Seg1Ev1.mzXML:556###AA TSB D7 1_Seg1Ev1.mzXML:540###AA TSB D7 1_Seg1Ev1.mzXML:548###AA TSB D7 1_Seg1Ev1.mzXML:556###AA TSB D7 1_Seg1Ev1.mzXML:564###AA TSB D7 1_Seg1Ev1.mzXML:572###AA TSB D7 1_Seg1Ev1.mzXML:580###AA TSB D7 1_Seg1Ev1.mzXML:588###AA TSB D7 1_Seg1Ev1.mzXML:606###AA TSB D7 1_Seg1Ev1.mzXML:614###AA TSB D7 2_Seg1Ev1.mzXML:542###AA TSB D7 2_Seg1Ev1.mzXML:550###AA TSB D7 2_Seg1Ev1.mzXML:558###AA TSB D7 2_Seg1Ev1.mzXML:566###AA TSB D7 2_Seg1Ev1.mzXML:574###AA TSB D7 2_Seg1Ev1.mzXML:582###AA TSB D7 2_Seg1Ev1.mzXML:592###AA TSB D7 2_Seg1Ev1.mzXML:608###AA TSB D7 2_Seg1Ev1.mzXML:616###"/>
    <att type="string" name="AllGroups" value=""/>
    <att type="string" name="AllOrganisms" value="N/A"/>
    <att type="real" name="BPM Avr" value="9733573.0"/>
    <att type="real" name="BPM SQRT." value="3119.867465"/>
    <att type="string" name="DefaultGroups" value="&quot;G1,G3,&quot;"/>
    <att type="integer" name="EvenOdd" value="0"/>
    <att type="integer" name="G1" value="5"/>
    <att type="integer" name="G2" value="0"/>
    <att type="integer" name="G3" value="18"/>
    <att type="integer" name="G4" value="0"/>
    <att type="integer" name="G5" value="0"/>
    <att type="integer" name="G6" value="0"/>
    <att type="string" name="ID" value="155"/>
    <att type="string" name="LibraryID" value="N/A"/>
    <att type="real" name="MPM Avr." value="0.0"/>
    <att type="real" name="MPM SQRT." value="0.0"/>
    <att type="integer" name="NumberOrganismIDs" value="0"/>
    <att type="string" name="ProteoSAFeClusterLink" value="http://gnps.ucsd.edu//ProteoSAFe/result.jsp?task=876a7eb59a9940079944549a810335c3&amp;view=cluster_details&amp;protein=155"/>
    <att type="real" name="RTMean" value="131.2130435"/>
    <att type="real" name="RTStdErr" value="4.858760069"/>
    <att type="real" name="TSB Avr." value="2.97984265E7"/>
    <att type="real" name="TSB SQRT." value="5458.793502"/>
    <att type="integer" name="UniqueFileSourcesCount" value="4"/>
    <att type="string" name="canonicalName" value="155"/>
    <att type="string" name="cluster index" value="155"/>
    <att type="list" name="cytoscape.alias.list">
      <att type="string" name="cytoscape.alias.list" value="155"/>
    </att>
    <att type="string" name="hiddenLabel" value="null" cy:hidden="true" cy:editable="false"/>
    <att type="string" name="node.fillColor" value="255,0,0"/>
    <att type="integer" name="number of spectra" value="23"/>
    <att type="real" name="parent mass" value="533.34"/>
    <att type="integer" name="precursor charge" value="0"/>
    <att type="real" name="precursor mass" value="533.343"/>
    <att type="integer" name="sum(precursor intensity)" value="0"/>
    <graphics type="ELLIPSE" h="40.0" w="40.0" x="633.8272094726562" y="304.97125244140625" fill="#000000" width="3" outline="#000000"/>
  </node>
  <node label="156" id="-28">
    <att type="string" name="AllFiles" value="AA BPM D7 2_Seg1Ev1.mzXML:610###AA BPM D7 2_Seg1Ev1.mzXML:618###AA BPM D7 2_Seg1Ev1.mzXML:626###AA BPM D7 2_Seg1Ev1.mzXML:634###AA BPM D7 2_Seg1Ev1.mzXML:652###AA BPM D7 2_Seg1Ev1.mzXML:660###AA BPM D7 2_Seg1Ev1.mzXML:668###AA BPM D7 1_Seg1Ev1.mzXML:612###AA BPM D7 1_Seg1Ev1.mzXML:620###AA BPM D7 1_Seg1Ev1.mzXML:628###AA BPM D7 1_Seg1Ev1.mzXML:636###AA BPM D7 1_Seg1Ev1.mzXML:644###AA BPM D7 1_Seg1Ev1.mzXML:652###AA BPM D7 1_Seg1Ev1.mzXML:660###AA BPM D7 1_Seg1Ev1.mzXML:668###AA BPM D7 1_Seg1Ev1.mzXML:682###AA TSB D7 1_Seg1Ev1.mzXML:634###AA TSB D7 1_Seg1Ev1.mzXML:642###AA TSB D7 1_Seg1Ev1.mzXML:650###AA TSB D7 1_Seg1Ev1.mzXML:658###AA TSB D7 1_Seg1Ev1.mzXML:668###AA TSB D7 1_Seg1Ev1.mzXML:676###AA TSB D7 1_Seg1Ev1.mzXML:684###AA TSB D7 1_Seg1Ev1.mzXML:692###AA TSB D7 2_Seg1Ev1.mzXML:618###AA TSB D7 2_Seg1Ev1.mzXML:642###AA TSB D7 2_Seg1Ev1.mzXML:650###AA TSB D7 2_Seg1Ev1.mzXML:658###AA TSB D7 2_Seg1Ev1.mzXML:666###AA TSB D7 2_Seg1Ev1.mzXML:676###AA TSB D7 2_Seg1Ev1.mzXML:684###AA TSB D7 2_Seg1Ev1.mzXML:692###AA TSB D7 2_Seg1Ev1.mzXML:700###"/>
    <att type="string" name="AllGroups" value=""/>
    <att type="string" name="AllOrganisms" value="N/A"/>
    <att type="real" name="BPM Avr" value="3.70755295E7"/>
    <att type="real" name="BPM SQRT." value="6088.967852"/>
    <att type="string" name="DefaultGroups" value="&quot;G1,G3,&quot;"/>
    <att type="integer" name="EvenOdd" value="1"/>
    <att type="integer" name="G1" value="16"/>
    <att type="integer" name="G2" value="0"/>
    <att type="integer" name="G3" value="17"/>
    <att type="integer" name="G4" value="0"/>
    <att type="integer" name="G5" value="0"/>
    <att type="integer" name="G6" value="0"/>
    <att type="string" name="ID" value="156"/>
    <att type="string" name="LibraryID" value="N/A"/>
    <att type="real" name="MPM Avr." value="0.0"/>
    <att type="real" name="MPM SQRT." value="0.0"/>
    <att type="integer" name="NumberOrganismIDs" value="0"/>
    <att type="string" name="ProteoSAFeClusterLink" value="http://gnps.ucsd.edu//ProteoSAFe/result.jsp?task=876a7eb59a9940079944549a810335c3&amp;view=cluster_details&amp;protein=156"/>
    <att type="real" name="RTMean" value="148.2909091"/>
    <att type="real" name="RTStdErr" value="4.800218982"/>
    <att type="real" name="TSB Avr." value="8.3595148E7"/>
    <att type="real" name="TSB SQRT." value="9143.038226"/>
    <att type="integer" name="UniqueFileSourcesCount" value="4"/>
    <att type="string" name="canonicalName" value="156"/>
    <att type="string" name="cluster index" value="156"/>
    <att type="list" name="cytoscape.alias.list">
      <att type="string" name="cytoscape.alias.list" value="156"/>
    </att>
    <att type="string" name="hiddenLabel" value="null" cy:hidden="true" cy:editable="false"/>
    <att type="string" name="node.fillColor" value="255,0,0"/>
    <att type="integer" name="number of spectra" value="33"/>
    <att type="real" name="parent mass" value="534.33"/>
    <att type="integer" name="precursor charge" value="0"/>
    <att type="real" name="precursor mass" value="534.33"/>
    <att type="integer" name="sum(precursor intensity)" value="0"/>
    <graphics type="ELLIPSE" h="40.0" w="40.0" x="796.92919921875" y="320.9333190917969" fill="#000000" width="3" outline="#000000"/>
  </node>
  <node label="157" id="-27">
    <att type="string" name="AllFiles" value="AA TSB D7 1_Seg1Ev1.mzXML:616###AA TSB D7 1_Seg1Ev1.mzXML:624###AA TSB D7 2_Seg1Ev1.mzXML:626###AA TSB D7 2_Seg1Ev1.mzXML:634###"/>
    <att type="string" name="AllGroups" value=""/>
    <att type="string" name="AllOrganisms" value="N/A"/>
    <att type="string" name="DefaultGroups" value="G3,"/>
    <att type="integer" name="EvenOdd" value="1"/>
    <att type="integer" name="G1" value="0"/>
    <att type="integer" name="G2" value="0"/>
    <att type="integer" name="G3" value="4"/>
    <att type="integer" name="G4" value="0"/>
    <att type="integer" name="G5" value="0"/>
    <att type="integer" name="G6" value="0"/>
    <att type="string" name="LibraryID" value="N/A"/>
    <att type="integer" name="NumberOrganismIDs" value="0"/>
    <att type="string" name="ProteoSAFeClusterLink" value="http://gnps.ucsd.edu//ProteoSAFe/result.jsp?task=876a7eb59a9940079944549a810335c3&amp;view=cluster_details&amp;protein=157"/>
    <att type="real" name="RTMean" value="142.25"/>
    <att type="real" name="RTStdErr" value="1.34783777461"/>
    <att type="integer" name="UniqueFileSourcesCount" value="2"/>
    <att type="string" name="canonicalName" value="157"/>
    <att type="string" name="cluster index" value="157"/>
    <att type="list" name="cytoscape.alias.list">
      <att type="string" name="cytoscape.alias.list" value="157"/>
    </att>
    <att type="integer" name="number of spectra" value="4"/>
    <att type="real" name="parent mass" value="534.33"/>
    <att type="integer" name="precursor charge" value="0"/>
    <att type="real" name="precursor mass" value="534.33"/>
    <att type="integer" name="sum(precursor intensity)" value="0"/>
    <graphics type="ELLIPSE" h="40.0" w="40.0" x="817.9666137695312" y="589.4490356445312" fill="#666666" width="3" outline="#000000"/>
  </node>
  <node label="148" id="-26">
    <att type="string" name="AllFiles" value="AA MPM D7 1_Seg1Ev1.mzXML:438###AA MPM D7 1_Seg1Ev1.mzXML:444###AA MPM D7 2_Seg1Ev1.mzXML:444###"/>
    <att type="string" name="AllGroups" value=""/>
    <att type="string" name="AllOrganisms" value="N/A"/>
    <att type="string" name="DefaultGroups" value="G2,"/>
    <att type="integer" name="EvenOdd" value="1"/>
    <att type="integer" name="G1" value="0"/>
    <att type="integer" name="G2" value="3"/>
    <att type="integer" name="G3" value="0"/>
    <att type="integer" name="G4" value="0"/>
    <att type="integer" name="G5" value="0"/>
    <att type="integer" name="G6" value="0"/>
    <att type="string" name="LibraryID" value="N/A"/>
    <att type="integer" name="NumberOrganismIDs" value="0"/>
    <att type="string" name="ProteoSAFeClusterLink" value="http://gnps.ucsd.edu//ProteoSAFe/result.jsp?task=876a7eb59a9940079944549a810335c3&amp;view=cluster_details&amp;protein=148"/>
    <att type="real" name="RTMean" value="106.2"/>
    <att type="real" name="RTStdErr" value="0.964365076099"/>
    <att type="integer" name="UniqueFileSourcesCount" value="2"/>
    <att type="string" name="canonicalName" value="148"/>
    <att type="string" name="cluster index" value="148"/>
    <att type="list" name="cytoscape.alias.list">
      <att type="string" name="cytoscape.alias.list" value="148"/>
    </att>
    <att type="integer" name="number of spectra" value="3"/>
    <att type="real" name="parent mass" value="531.246"/>
    <att type="integer" name="precursor charge" value="0"/>
    <att type="real" name="precursor mass" value="531.246"/>
    <att type="integer" name="sum(precursor intensity)" value="0"/>
    <graphics type="ELLIPSE" h="40.0" w="40.0" x="1539.9683837890625" y="272.4369812011719" fill="#666666" width="3" outline="#000000"/>
  </node>
  <node label="163" id="-25">
    <att type="string" name="AllFiles" value="AA TSB D7 1_Seg1Ev1.mzXML:516###AA TSB D7 1_Seg1Ev1.mzXML:522###AA TSB D7 1_Seg1Ev1.mzXML:530###AA TSB D7 1_Seg1Ev1.mzXML:538###AA TSB D7 2_Seg1Ev1.mzXML:518###AA TSB D7 2_Seg1Ev1.mzXML:524###AA TSB D7 2_Seg1Ev1.mzXML:530###AA TSB D7 2_Seg1Ev1.mzXML:538###"/>
    <att type="string" name="AllGroups" value=""/>
    <att type="string" name="AllOrganisms" value="N/A"/>
    <att type="real" name="BPM Avr" value="1710473.0"/>
    <att type="real" name="BPM SQRT." value="1307.850527"/>
    <att type="string" name="DefaultGroups" value="&quot;G3,&quot;"/>
    <att type="integer" name="EvenOdd" value="0"/>
    <att type="integer" name="G1" value="0"/>
    <att type="integer" name="G2" value="0"/>
    <att type="integer" name="G3" value="8"/>
    <att type="integer" name="G4" value="0"/>
    <att type="integer" name="G5" value="0"/>
    <att type="integer" name="G6" value="0"/>
    <att type="string" name="ID" value="163"/>
    <att type="string" name="LibraryID" value="N/A"/>
    <att type="real" name="MPM Avr." value="0.0"/>
    <att type="real" name="MPM SQRT." value="0.0"/>
    <att type="integer" name="NumberOrganismIDs" value="0"/>
    <att type="string" name="ProteoSAFeClusterLink" value="http://gnps.ucsd.edu//ProteoSAFe/result.jsp?task=876a7eb59a9940079944549a810335c3&amp;view=cluster_details&amp;protein=163"/>
    <att type="real" name="RTMean" value="122.2875"/>
    <att type="real" name="RTStdErr" value="1.947480057"/>
    <att type="real" name="TSB Avr." value="1.4537576E7"/>
    <att type="real" name="TSB SQRT." value="3812.817331"/>
    <att type="integer" name="UniqueFileSourcesCount" value="2"/>
    <att type="string" name="canonicalName" value="163"/>
    <att type="string" name="cluster index" value="163"/>
    <att type="list" name="cytoscape.alias.list">
      <att type="string" name="cytoscape.alias.list" value="163"/>
    </att>
    <att type="string" name="hiddenLabel" value="null" cy:hidden="true" cy:editable="false"/>
    <att type="string" name="node.fillColor" value="255,0,0"/>
    <att type="integer" name="number of spectra" value="8"/>
    <att type="real" name="parent mass" value="549.34"/>
    <att type="integer" name="precursor charge" value="0"/>
    <att type="real" name="precursor mass" value="549.339"/>
    <att type="integer" name="sum(precursor intensity)" value="0"/>
    <graphics type="ELLIPSE" h="40.0" w="40.0" x="709.6819458007812" y="395.466064453125" fill="#000000" width="3" outline="#000000"/>
  </node>
  <node label="184" id="-24">
    <att type="string" name="AllFiles" value="AA BPM D7 2_Seg1Ev1.mzXML:528###AA BPM D7 1_Seg1Ev1.mzXML:526###"/>
    <att type="string" name="AllGroups" value=""/>
    <att type="string" name="AllOrganisms" value="N/A"/>
    <att type="real" name="BPM Avr" value="5382260.5"/>
    <att type="real" name="BPM SQRT." value="2319.969935"/>
    <att type="string" name="DefaultGroups" value="&quot;G1,&quot;"/>
    <att type="integer" name="EvenOdd" value="0"/>
    <att type="integer" name="G1" value="2"/>
    <att type="integer" name="G2" value="0"/>
    <att type="integer" name="G3" value="0"/>
    <att type="integer" name="G4" value="0"/>
    <att type="integer" name="G5" value="0"/>
    <att type="integer" name="G6" value="0"/>
    <att type="string" name="ID" value="184"/>
    <att type="string" name="LibraryID" value="N/A"/>
    <att type="real" name="MPM Avr." value="0.0"/>
    <att type="real" name="MPM SQRT." value="0.0"/>
    <att type="integer" name="NumberOrganismIDs" value="0"/>
    <att type="string" name="ProteoSAFeClusterLink" value="http://gnps.ucsd.edu//ProteoSAFe/result.jsp?task=876a7eb59a9940079944549a810335c3&amp;view=cluster_details&amp;protein=184"/>
    <att type="real" name="RTMean" value="123.45"/>
    <att type="real" name="RTStdErr" value="0.494974747"/>
    <att type="real" name="TSB Avr." value="1328373.5"/>
    <att type="real" name="TSB SQRT." value="1152.550867"/>
    <att type="integer" name="UniqueFileSourcesCount" value="2"/>
    <att type="string" name="canonicalName" value="184"/>
    <att type="string" name="cluster index" value="184"/>
    <att type="list" name="cytoscape.alias.list">
      <att type="string" name="cytoscape.alias.list" value="184"/>
    </att>
    <att type="string" name="hiddenLabel" value="null" cy:hidden="true" cy:editable="false"/>
    <att type="string" name="node.fillColor" value="255,190,190"/>
    <att type="integer" name="number of spectra" value="2"/>
    <att type="real" name="parent mass" value="579.35"/>
    <att type="integer" name="precursor charge" value="0"/>
    <att type="real" name="precursor mass" value="579.35"/>
    <att type="integer" name="sum(precursor intensity)" value="0"/>
    <graphics type="ELLIPSE" h="40.0" w="40.0" x="888.73779296875" y="341.54840087890625" fill="#666666" width="3" outline="#000000"/>
  </node>
  <node label="158" id="-23">
    <att type="string" name="AllFiles" value="AA BPM D7 2_Seg1Ev1.mzXML:482###AA BPM D7 2_Seg1Ev1.mzXML:488###AA BPM D7 1_Seg1Ev1.mzXML:484###"/>
    <att type="string" name="AllGroups" value=""/>
    <att type="string" name="AllOrganisms" value="N/A"/>
    <att type="string" name="DefaultGroups" value="G1,"/>
    <att type="integer" name="EvenOdd" value="1"/>
    <att type="integer" name="G1" value="3"/>
    <att type="integer" name="G2" value="0"/>
    <att type="integer" name="G3" value="0"/>
    <att type="integer" name="G4" value="0"/>
    <att type="integer" name="G5" value="0"/>
    <att type="integer" name="G6" value="0"/>
    <att type="string" name="LibraryID" value="N/A"/>
    <att type="integer" name="NumberOrganismIDs" value="0"/>
    <att type="string" name="ProteoSAFeClusterLink" value="http://gnps.ucsd.edu//ProteoSAFe/result.jsp?task=876a7eb59a9940079944549a810335c3&amp;view=cluster_details&amp;protein=158"/>
    <att type="real" name="RTMean" value="114.566666667"/>
    <att type="real" name="RTStdErr" value="0.814452781525"/>
    <att type="integer" name="UniqueFileSourcesCount" value="2"/>
    <att type="string" name="canonicalName" value="158"/>
    <att type="string" name="cluster index" value="158"/>
    <att type="list" name="cytoscape.alias.list">
      <att type="string" name="cytoscape.alias.list" value="158"/>
    </att>
    <att type="integer" name="number of spectra" value="3"/>
    <att type="real" name="parent mass" value="535.24"/>
    <att type="integer" name="precursor charge" value="0"/>
    <att type="real" name="precursor mass" value="535.24"/>
    <att type="integer" name="sum(precursor intensity)" value="0"/>
    <graphics type="ELLIPSE" h="40.0" w="40.0" x="1063.5533447265625" y="889.9775390625" fill="#666666" width="3" outline="#000000"/>
  </node>
  <node label="164" id="-22">
    <att type="string" name="AllFiles" value="AA MPM D7 1_Seg1Ev1.mzXML:218###AA MPM D7 2_Seg1Ev1.mzXML:212###AA MPM D7 2_Seg1Ev1.mzXML:220###"/>
    <att type="string" name="AllGroups" value=""/>
    <att type="string" name="AllOrganisms" value="N/A"/>
    <att type="string" name="DefaultGroups" value="G2,"/>
    <att type="integer" name="EvenOdd" value="0"/>
    <att type="integer" name="G1" value="0"/>
    <att type="integer" name="G2" value="3"/>
    <att type="integer" name="G3" value="0"/>
    <att type="integer" name="G4" value="0"/>
    <att type="integer" name="G5" value="0"/>
    <att type="integer" name="G6" value="0"/>
    <att type="string" name="LibraryID" value="N/A"/>
    <att type="integer" name="NumberOrganismIDs" value="0"/>
    <att type="string" name="ProteoSAFeClusterLink" value="http://gnps.ucsd.edu//ProteoSAFe/result.jsp?task=876a7eb59a9940079944549a810335c3&amp;view=cluster_details&amp;protein=164"/>
    <att type="real" name="RTMean" value="50.0333333333"/>
    <att type="real" name="RTStdErr" value="1.00166528009"/>
    <att type="integer" name="UniqueFileSourcesCount" value="2"/>
    <att type="string" name="canonicalName" value="164"/>
    <att type="string" name="cluster index" value="164"/>
    <att type="list" name="cytoscape.alias.list">
      <att type="string" name="cytoscape.alias.list" value="164"/>
    </att>
    <att type="integer" name="number of spectra" value="3"/>
    <att type="real" name="parent mass" value="553.29"/>
    <att type="integer" name="precursor charge" value="0"/>
    <att type="real" name="precursor mass" value="553.29"/>
    <att type="integer" name="sum(precursor intensity)" value="0"/>
    <graphics type="ELLIPSE" h="40.0" w="40.0" x="2.3215904235839844" y="1785.510498046875" fill="#666666" width="3" outline="#000000"/>
  </node>
  <node label="165" id="-21">
    <att type="string" name="AllFiles" value="AA MPM D7 1_Seg1Ev1.mzXML:234###AA MPM D7 2_Seg1Ev1.mzXML:226###AA MPM D7 2_Seg1Ev1.mzXML:232###"/>
    <att type="string" name="AllGroups" value=""/>
    <att type="string" name="AllOrganisms" value="N/A"/>
    <att type="string" name="DefaultGroups" value="G2,"/>
    <att type="integer" name="EvenOdd" value="0"/>
    <att type="integer" name="G1" value="0"/>
    <att type="integer" name="G2" value="3"/>
    <att type="integer" name="G3" value="0"/>
    <att type="integer" name="G4" value="0"/>
    <att type="integer" name="G5" value="0"/>
    <att type="integer" name="G6" value="0"/>
    <att type="string" name="LibraryID" value="N/A"/>
    <att type="integer" name="NumberOrganismIDs" value="0"/>
    <att type="string" name="ProteoSAFeClusterLink" value="http://gnps.ucsd.edu//ProteoSAFe/result.jsp?task=876a7eb59a9940079944549a810335c3&amp;view=cluster_details&amp;protein=165"/>
    <att type="real" name="RTMean" value="53.5333333333"/>
    <att type="real" name="RTStdErr" value="0.896288643983"/>
    <att type="integer" name="UniqueFileSourcesCount" value="2"/>
    <att type="string" name="canonicalName" value="165"/>
    <att type="string" name="cluster index" value="165"/>
    <att type="list" name="cytoscape.alias.list">
      <att type="string" name="cytoscape.alias.list" value="165"/>
    </att>
    <att type="integer" name="number of spectra" value="3"/>
    <att type="real" name="parent mass" value="553.29"/>
    <att type="integer" name="precursor charge" value="0"/>
    <att type="real" name="precursor mass" value="553.29"/>
    <att type="integer" name="sum(precursor intensity)" value="0"/>
    <graphics type="ELLIPSE" h="40.0" w="40.0" x="0.0" y="1893.2498779296875" fill="#666666" width="3" outline="#000000"/>
  </node>
  <node label="167" id="-20">
    <att type="string" name="AllFiles" value="AA BPM D7 2_Seg1Ev1.mzXML:974###AA BPM D7 2_Seg1Ev1.mzXML:982###AA BPM D7 2_Seg1Ev1.mzXML:990###AA BPM D7 2_Seg1Ev1.mzXML:998###AA BPM D7 2_Seg1Ev1.mzXML:1008###AA BPM D7 1_Seg1Ev1.mzXML:970###AA BPM D7 1_Seg1Ev1.mzXML:978###AA BPM D7 1_Seg1Ev1.mzXML:986###AA BPM D7 1_Seg1Ev1.mzXML:994###AA BPM D7 1_Seg1Ev1.mzXML:1004###AA BPM D7 1_Seg1Ev1.mzXML:1014###"/>
    <att type="string" name="AllGroups" value=""/>
    <att type="string" name="AllOrganisms" value="N/A"/>
    <att type="string" name="DefaultGroups" value="G1,"/>
    <att type="integer" name="EvenOdd" value="0"/>
    <att type="integer" name="G1" value="11"/>
    <att type="integer" name="G2" value="0"/>
    <att type="integer" name="G3" value="0"/>
    <att type="integer" name="G4" value="0"/>
    <att type="integer" name="G5" value="0"/>
    <att type="integer" name="G6" value="0"/>
    <att type="string" name="LibraryID" value="N/A"/>
    <att type="integer" name="NumberOrganismIDs" value="0"/>
    <att type="string" name="ProteoSAFeClusterLink" value="http://gnps.ucsd.edu//ProteoSAFe/result.jsp?task=876a7eb59a9940079944549a810335c3&amp;view=cluster_details&amp;protein=167"/>
    <att type="real" name="RTMean" value="216.181818182"/>
    <att type="real" name="RTStdErr" value="2.86454819538"/>
    <att type="integer" name="UniqueFileSourcesCount" value="2"/>
    <att type="string" name="canonicalName" value="167"/>
    <att type="string" name="cluster index" value="167"/>
    <att type="list" name="cytoscape.alias.list">
      <att type="string" name="cytoscape.alias.list" value="167"/>
    </att>
    <att type="integer" name="number of spectra" value="11"/>
    <att type="real" name="parent mass" value="561.33"/>
    <att type="integer" name="precursor charge" value="0"/>
    <att type="real" name="precursor mass" value="561.33"/>
    <att type="integer" name="sum(precursor intensity)" value="0"/>
    <graphics type="ELLIPSE" h="40.0" w="40.0" x="939.2845458984375" y="727.5435791015625" fill="#666666" width="3" outline="#000000"/>
  </node>
  <node label="182" id="-19">
    <att type="string" name="AllFiles" value="AA BPM D7 2_Seg1Ev1.mzXML:1016###AA BPM D7 2_Seg1Ev1.mzXML:1024###AA BPM D7 2_Seg1Ev1.mzXML:1032###AA BPM D7 2_Seg1Ev1.mzXML:1040###AA BPM D7 2_Seg1Ev1.mzXML:1048###AA BPM D7 2_Seg1Ev1.mzXML:1056###AA BPM D7 2_Seg1Ev1.mzXML:1064###AA BPM D7 2_Seg1Ev1.mzXML:1072###AA BPM D7 2_Seg1Ev1.mzXML:1088###AA BPM D7 1_Seg1Ev1.mzXML:1018###AA BPM D7 1_Seg1Ev1.mzXML:1026###AA BPM D7 1_Seg1Ev1.mzXML:1034###AA BPM D7 1_Seg1Ev1.mzXML:1042###AA BPM D7 1_Seg1Ev1.mzXML:1052###AA BPM D7 1_Seg1Ev1.mzXML:1060###AA BPM D7 1_Seg1Ev1.mzXML:1068###AA BPM D7 1_Seg1Ev1.mzXML:1076###AA BPM D7 1_Seg1Ev1.mzXML:1084###AA BPM D7 1_Seg1Ev1.mzXML:1092###"/>
    <att type="string" name="AllGroups" value=""/>
    <att type="string" name="AllOrganisms" value="N/A"/>
    <att type="string" name="DefaultGroups" value="G1,"/>
    <att type="integer" name="EvenOdd" value="0"/>
    <att type="integer" name="G1" value="19"/>
    <att type="integer" name="G2" value="0"/>
    <att type="integer" name="G3" value="0"/>
    <att type="integer" name="G4" value="0"/>
    <att type="integer" name="G5" value="0"/>
    <att type="integer" name="G6" value="0"/>
    <att type="string" name="LibraryID" value="N/A"/>
    <att type="integer" name="NumberOrganismIDs" value="0"/>
    <att type="string" name="ProteoSAFeClusterLink" value="http://gnps.ucsd.edu//ProteoSAFe/result.jsp?task=876a7eb59a9940079944549a810335c3&amp;view=cluster_details&amp;protein=182"/>
    <att type="real" name="RTMean" value="228.484210526"/>
    <att type="real" name="RTStdErr" value="4.7591155992"/>
    <att type="integer" name="UniqueFileSourcesCount" value="2"/>
    <att type="string" name="canonicalName" value="182"/>
    <att type="string" name="cluster index" value="182"/>
    <att type="list" name="cytoscape.alias.list">
      <att type="string" name="cytoscape.alias.list" value="182"/>
    </att>
    <att type="integer" name="number of spectra" value="19"/>
    <att type="real" name="parent mass" value="575.343"/>
    <att type="integer" name="precursor charge" value="0"/>
    <att type="real" name="precursor mass" value="575.343"/>
    <att type="integer" name="sum(precursor intensity)" value="0"/>
    <graphics type="ELLIPSE" h="40.0" w="40.0" x="853.43310546875" y="651.2318115234375" fill="#666666" width="3" outline="#000000"/>
  </node>
  <node label="196" id="-18">
    <att type="string" name="AllFiles" value="AA BPM D7 2_Seg1Ev1.mzXML:1050###AA BPM D7 2_Seg1Ev1.mzXML:1074###AA BPM D7 2_Seg1Ev1.mzXML:1082###AA BPM D7 2_Seg1Ev1.mzXML:1090###AA BPM D7 1_Seg1Ev1.mzXML:836###AA BPM D7 1_Seg1Ev1.mzXML:1050###AA BPM D7 1_Seg1Ev1.mzXML:1058###AA BPM D7 1_Seg1Ev1.mzXML:1066###AA BPM D7 1_Seg1Ev1.mzXML:1074###AA BPM D7 1_Seg1Ev1.mzXML:1090###AA BPM D7 1_Seg1Ev1.mzXML:1098###AA TSB D7 1_Seg1Ev1.mzXML:806###AA TSB D7 1_Seg1Ev1.mzXML:822###AA TSB D7 1_Seg1Ev1.mzXML:830###AA TSB D7 1_Seg1Ev1.mzXML:838###AA TSB D7 2_Seg1Ev1.mzXML:808###AA TSB D7 2_Seg1Ev1.mzXML:816###AA TSB D7 2_Seg1Ev1.mzXML:824###AA TSB D7 2_Seg1Ev1.mzXML:834###"/>
    <att type="string" name="AllGroups" value=""/>
    <att type="string" name="AllOrganisms" value="N/A"/>
    <att type="string" name="DefaultGroups" value="G1,G3,"/>
    <att type="integer" name="EvenOdd" value="1"/>
    <att type="integer" name="G1" value="11"/>
    <att type="integer" name="G2" value="0"/>
    <att type="integer" name="G3" value="8"/>
    <att type="integer" name="G4" value="0"/>
    <att type="integer" name="G5" value="0"/>
    <att type="integer" name="G6" value="0"/>
    <att type="string" name="LibraryID" value="N/A"/>
    <att type="integer" name="NumberOrganismIDs" value="0"/>
    <att type="string" name="ProteoSAFeClusterLink" value="http://gnps.ucsd.edu//ProteoSAFe/result.jsp?task=876a7eb59a9940079944549a810335c3&amp;view=cluster_details&amp;protein=196"/>
    <att type="real" name="RTMean" value="208.7"/>
    <att type="real" name="RTStdErr" value="26.1133426942"/>
    <att type="integer" name="UniqueFileSourcesCount" value="4"/>
    <att type="string" name="canonicalName" value="196"/>
    <att type="string" name="cluster index" value="196"/>
    <att type="list" name="cytoscape.alias.list">
      <att type="string" name="cytoscape.alias.list" value="196"/>
    </att>
    <att type="integer" name="number of spectra" value="19"/>
    <att type="real" name="parent mass" value="609.302"/>
    <att type="integer" name="precursor charge" value="0"/>
    <att type="real" name="precursor mass" value="609.302"/>
    <att type="integer" name="sum(precursor intensity)" value="0"/>
    <graphics type="ELLIPSE" h="40.0" w="40.0" x="862.1322021484375" y="786.1012573242188" fill="#666666" width="3" outline="#000000"/>
  </node>
  <node label="204" id="-17">
    <att type="string" name="AllFiles" value="AA BPM D7 1_Seg1Ev1.mzXML:1010###"/>
    <att type="string" name="AllGroups" value=""/>
    <att type="string" name="AllOrganisms" value="N/A"/>
    <att type="string" name="DefaultGroups" value="G1,"/>
    <att type="integer" name="EvenOdd" value="1"/>
    <att type="integer" name="G1" value="1"/>
    <att type="integer" name="G2" value="0"/>
    <att type="integer" name="G3" value="0"/>
    <att type="integer" name="G4" value="0"/>
    <att type="integer" name="G5" value="0"/>
    <att type="integer" name="G6" value="0"/>
    <att type="string" name="LibraryID" value="N/A"/>
    <att type="integer" name="NumberOrganismIDs" value="0"/>
    <att type="string" name="ProteoSAFeClusterLink" value="http://gnps.ucsd.edu//ProteoSAFe/result.jsp?task=876a7eb59a9940079944549a810335c3&amp;view=cluster_details&amp;protein=204"/>
    <att type="real" name="RTMean" value="219.9"/>
    <att type="real" name="RTStdErr" value="0.0"/>
    <att type="integer" name="UniqueFileSourcesCount" value="1"/>
    <att type="string" name="canonicalName" value="204"/>
    <att type="string" name="cluster index" value="204"/>
    <att type="list" name="cytoscape.alias.list">
      <att type="string" name="cytoscape.alias.list" value="204"/>
    </att>
    <att type="integer" name="number of spectra" value="1"/>
    <att type="real" name="parent mass" value="648.34"/>
    <att type="integer" name="precursor charge" value="0"/>
    <att type="real" name="precursor mass" value="648.34"/>
    <att type="integer" name="sum(precursor intensity)" value="0"/>
    <graphics type="ELLIPSE" h="40.0" w="40.0" x="768.7386474609375" y="726.28759765625" fill="#666666" width="3" outline="#000000"/>
  </node>
  <node label="202" id="-16">
    <att type="string" name="AllFiles" value="AA TSB D7 1_Seg1Ev1.mzXML:328###AA TSB D7 1_Seg1Ev1.mzXML:334###AA TSB D7 2_Seg1Ev1.mzXML:330###"/>
    <att type="string" name="AllGroups" value=""/>
    <att type="string" name="AllOrganisms" value="N/A"/>
    <att type="string" name="DefaultGroups" value="G3,"/>
    <att type="integer" name="EvenOdd" value="1"/>
    <att type="integer" name="G1" value="0"/>
    <att type="integer" name="G2" value="0"/>
    <att type="integer" name="G3" value="3"/>
    <att type="integer" name="G4" value="0"/>
    <att type="integer" name="G5" value="0"/>
    <att type="integer" name="G6" value="0"/>
    <att type="string" name="LibraryID" value="N/A"/>
    <att type="integer" name="NumberOrganismIDs" value="0"/>
    <att type="string" name="ProteoSAFeClusterLink" value="http://gnps.ucsd.edu//ProteoSAFe/result.jsp?task=876a7eb59a9940079944549a810335c3&amp;view=cluster_details&amp;protein=202"/>
    <att type="real" name="RTMean" value="75.5"/>
    <att type="real" name="RTStdErr" value="0.754983443527"/>
    <att type="integer" name="UniqueFileSourcesCount" value="2"/>
    <att type="string" name="canonicalName" value="202"/>
    <att type="string" name="cluster index" value="202"/>
    <att type="list" name="cytoscape.alias.list">
      <att type="string" name="cytoscape.alias.list" value="202"/>
    </att>
    <att type="string" name="node.fillColor" value="255,190,190"/>
    <att type="integer" name="number of spectra" value="3"/>
    <att type="real" name="parent mass" value="637.284"/>
    <att type="integer" name="precursor charge" value="0"/>
    <att type="real" name="precursor mass" value="637.284"/>
    <att type="integer" name="sum(precursor intensity)" value="0"/>
    <graphics type="ELLIPSE" h="40.0" w="40.0" x="1293.3128662109375" y="594.3320922851562" fill="#666666" width="3" outline="#000000"/>
  </node>
  <node label="176" id="-15">
    <att type="string" name="AllFiles" value="AA BPM D7 1_Seg1Ev1.mzXML:670###AA MPM D7 1_Seg1Ev1.mzXML:636###AA TSB D7 1_Seg1Ev1.mzXML:652###AA TSB D7 1_Seg1Ev1.mzXML:670###AA TSB D7 1_Seg1Ev1.mzXML:704###AA TSB D7 2_Seg1Ev1.mzXML:672###"/>
    <att type="string" name="AllGroups" value=""/>
    <att type="string" name="AllOrganisms" value="N/A"/>
    <att type="real" name="BPM Avr" value="2642566.5"/>
    <att type="real" name="BPM SQRT." value="1625.597275"/>
    <att type="string" name="DefaultGroups" value="&quot;G1,G2,G3,&quot;"/>
    <att type="integer" name="EvenOdd" value="1"/>
    <att type="integer" name="G1" value="1"/>
    <att type="integer" name="G2" value="1"/>
    <att type="integer" name="G3" value="4"/>
    <att type="integer" name="G4" value="0"/>
    <att type="integer" name="G5" value="0"/>
    <att type="integer" name="G6" value="0"/>
    <att type="string" name="ID" value="176"/>
    <att type="string" name="LibraryID" value="N/A"/>
    <att type="real" name="MPM Avr." value="4634145.0"/>
    <att type="real" name="MPM SQRT." value="2152.706436"/>
    <att type="integer" name="NumberOrganismIDs" value="0"/>
    <att type="string" name="ProteoSAFeClusterLink" value="http://gnps.ucsd.edu//ProteoSAFe/result.jsp?task=876a7eb59a9940079944549a810335c3&amp;view=cluster_details&amp;protein=176"/>
    <att type="real" name="RTMean" value="151.6"/>
    <att type="real" name="RTStdErr" value="3.632629901"/>
    <att type="real" name="TSB Avr." value="6799808.0"/>
    <att type="real" name="TSB SQRT." value="2607.644148"/>
    <att type="integer" name="UniqueFileSourcesCount" value="4"/>
    <att type="string" name="canonicalName" value="176"/>
    <att type="string" name="cluster index" value="176"/>
    <att type="list" name="cytoscape.alias.list">
      <att type="string" name="cytoscape.alias.list" value="176"/>
    </att>
    <att type="string" name="hiddenLabel" value="null" cy:hidden="true" cy:editable="false"/>
    <att type="string" name="node.fillColor" value="255,0,0"/>
    <att type="integer" name="number of spectra" value="6"/>
    <att type="real" name="parent mass" value="572.31"/>
    <att type="integer" name="precursor charge" value="0"/>
    <att type="real" name="precursor mass" value="572.312"/>
    <att type="integer" name="sum(precursor intensity)" value="0"/>
    <graphics type="ELLIPSE" h="40.0" w="40.0" x="1054.3800048828125" y="476.746826171875" fill="#000000" width="3" outline="#000000"/>
  </node>
  <node label="183" id="-14">
    <att type="string" name="AllFiles" value="AA BPM D7 2_Seg1Ev1.mzXML:472###"/>
    <att type="string" name="AllGroups" value=""/>
    <att type="string" name="AllOrganisms" value="N/A"/>
    <att type="real" name="BPM Avr" value="1450284.0"/>
    <att type="real" name="BPM SQRT." value="1204.277377"/>
    <att type="string" name="DefaultGroups" value="&quot;G1,&quot;"/>
    <att type="integer" name="EvenOdd" value="1"/>
    <att type="integer" name="G1" value="1"/>
    <att type="integer" name="G2" value="0"/>
    <att type="integer" name="G3" value="0"/>
    <att type="integer" name="G4" value="0"/>
    <att type="integer" name="G5" value="0"/>
    <att type="integer" name="G6" value="0"/>
    <att type="string" name="ID" value="183"/>
    <att type="string" name="LibraryID" value="N/A"/>
    <att type="real" name="MPM Avr." value="0.0"/>
    <att type="real" name="MPM SQRT." value="0.0"/>
    <att type="integer" name="NumberOrganismIDs" value="0"/>
    <att type="string" name="ProteoSAFeClusterLink" value="http://gnps.ucsd.edu//ProteoSAFe/result.jsp?task=876a7eb59a9940079944549a810335c3&amp;view=cluster_details&amp;protein=183"/>
    <att type="real" name="RTMean" value="111.5"/>
    <att type="real" name="RTStdErr" value="0.0"/>
    <att type="real" name="TSB Avr." value="0.0"/>
    <att type="real" name="TSB SQRT." value="0.0"/>
    <att type="integer" name="UniqueFileSourcesCount" value="1"/>
    <att type="string" name="canonicalName" value="183"/>
    <att type="string" name="cluster index" value="183"/>
    <att type="list" name="cytoscape.alias.list">
      <att type="string" name="cytoscape.alias.list" value="183"/>
    </att>
    <att type="string" name="hiddenLabel" value="null" cy:hidden="true" cy:editable="false"/>
    <att type="string" name="node.fillColor" value="255,190,190"/>
    <att type="integer" name="number of spectra" value="1"/>
    <att type="real" name="parent mass" value="578.36"/>
    <att type="integer" name="precursor charge" value="0"/>
    <att type="real" name="precursor mass" value="578.36"/>
    <att type="integer" name="sum(precursor intensity)" value="0"/>
    <graphics type="ELLIPSE" h="40.0" w="40.0" x="1001.132080078125" y="372.1605224609375" fill="#666666" width="3" outline="#000000"/>
  </node>
  <node label="192" id="-13">
    <att type="string" name="AllFiles" value="AA BPM D7 1_Seg1Ev1.mzXML:608###AA BPM D7 1_Seg1Ev1.mzXML:616###"/>
    <att type="string" name="AllGroups" value=""/>
    <att type="string" name="AllOrganisms" value="N/A"/>
    <att type="string" name="DefaultGroups" value="G1,"/>
    <att type="integer" name="EvenOdd" value="1"/>
    <att type="integer" name="G1" value="2"/>
    <att type="integer" name="G2" value="0"/>
    <att type="integer" name="G3" value="0"/>
    <att type="integer" name="G4" value="0"/>
    <att type="integer" name="G5" value="0"/>
    <att type="integer" name="G6" value="0"/>
    <att type="string" name="LibraryID" value="N/A"/>
    <att type="integer" name="NumberOrganismIDs" value="0"/>
    <att type="string" name="ProteoSAFeClusterLink" value="http://gnps.ucsd.edu//ProteoSAFe/result.jsp?task=876a7eb59a9940079944549a810335c3&amp;view=cluster_details&amp;protein=192"/>
    <att type="real" name="RTMean" value="140.3"/>
    <att type="real" name="RTStdErr" value="1.1313708499"/>
    <att type="integer" name="UniqueFileSourcesCount" value="1"/>
    <att type="string" name="canonicalName" value="192"/>
    <att type="string" name="cluster index" value="192"/>
    <att type="list" name="cytoscape.alias.list">
      <att type="string" name="cytoscape.alias.list" value="192"/>
    </att>
    <att type="integer" name="number of spectra" value="2"/>
    <att type="real" name="parent mass" value="596.38"/>
    <att type="integer" name="precursor charge" value="0"/>
    <att type="real" name="precursor mass" value="596.38"/>
    <att type="integer" name="sum(precursor intensity)" value="0"/>
    <graphics type="ELLIPSE" h="40.0" w="40.0" x="685.462646484375" y="697.89013671875" fill="#666666" width="3" outline="#000000"/>
  </node>
  <node label="195" id="-12">
    <att type="string" name="AllFiles" value="AA BPM D7 2_Seg1Ev1.mzXML:808###AA BPM D7 2_Seg1Ev1.mzXML:816###AA BPM D7 2_Seg1Ev1.mzXML:824###AA BPM D7 2_Seg1Ev1.mzXML:836###AA BPM D7 1_Seg1Ev1.mzXML:808###AA BPM D7 1_Seg1Ev1.mzXML:816###AA TSB D7 1_Seg1Ev1.mzXML:814###"/>
    <att type="string" name="AllGroups" value=""/>
    <att type="string" name="AllOrganisms" value="N/A"/>
    <att type="string" name="DefaultGroups" value="G1,G3,"/>
    <att type="integer" name="EvenOdd" value="1"/>
    <att type="integer" name="G1" value="6"/>
    <att type="integer" name="G2" value="0"/>
    <att type="integer" name="G3" value="1"/>
    <att type="integer" name="G4" value="0"/>
    <att type="integer" name="G5" value="0"/>
    <att type="integer" name="G6" value="0"/>
    <att type="string" name="LibraryID" value="N/A"/>
    <att type="integer" name="NumberOrganismIDs" value="0"/>
    <att type="string" name="ProteoSAFeClusterLink" value="http://gnps.ucsd.edu//ProteoSAFe/result.jsp?task=876a7eb59a9940079944549a810335c3&amp;view=cluster_details&amp;protein=195"/>
    <att type="real" name="RTMean" value="181.485714286"/>
    <att type="real" name="RTStdErr" value="2.08999886079"/>
    <att type="integer" name="UniqueFileSourcesCount" value="3"/>
    <att type="string" name="canonicalName" value="195"/>
    <att type="string" name="cluster index" value="195"/>
    <att type="list" name="cytoscape.alias.list">
      <att type="string" name="cytoscape.alias.list" value="195"/>
    </att>
    <att type="integer" name="number of spectra" value="7"/>
    <att type="real" name="parent mass" value="609.294"/>
    <att type="integer" name="precursor charge" value="0"/>
    <att type="real" name="precursor mass" value="609.294"/>
    <att type="integer" name="sum(precursor intensity)" value="0"/>
    <graphics type="ELLIPSE" h="40.0" w="40.0" x="856.8316650390625" y="898.22802734375" fill="#666666" width="3" outline="#000000"/>
  </node>
  <node label="197" id="-11">
    <att type="string" name="AllFiles" value="AA BPM D7 1_Seg1Ev1.mzXML:2120###AA BPM D7 1_Seg1Ev1.mzXML:2136###AA BPM D7 1_Seg1Ev1.mzXML:2144###"/>
    <att type="string" name="AllGroups" value=""/>
    <att type="string" name="AllOrganisms" value="N/A"/>
    <att type="string" name="DefaultGroups" value="G1,"/>
    <att type="integer" name="EvenOdd" value="0"/>
    <att type="integer" name="G1" value="3"/>
    <att type="integer" name="G2" value="0"/>
    <att type="integer" name="G3" value="0"/>
    <att type="integer" name="G4" value="0"/>
    <att type="integer" name="G5" value="0"/>
    <att type="integer" name="G6" value="0"/>
    <att type="string" name="LibraryID" value="N/A"/>
    <att type="integer" name="NumberOrganismIDs" value="0"/>
    <att type="string" name="ProteoSAFeClusterLink" value="http://gnps.ucsd.edu//ProteoSAFe/result.jsp?task=876a7eb59a9940079944549a810335c3&amp;view=cluster_details&amp;protein=197"/>
    <att type="real" name="RTMean" value="444.566666667"/>
    <att type="real" name="RTStdErr" value="2.44404037064"/>
    <att type="integer" name="UniqueFileSourcesCount" value="1"/>
    <att type="string" name="canonicalName" value="197"/>
    <att type="string" name="cluster index" value="197"/>
    <att type="list" name="cytoscape.alias.list">
      <att type="string" name="cytoscape.alias.list" value="197"/>
    </att>
    <att type="integer" name="number of spectra" value="3"/>
    <att type="real" name="parent mass" value="610.19"/>
    <att type="integer" name="precursor charge" value="0"/>
    <att type="real" name="precursor mass" value="610.19"/>
    <att type="integer" name="sum(precursor intensity)" value="0"/>
    <graphics type="ELLIPSE" h="40.0" w="40.0" x="1642.0738525390625" y="1030.771484375" fill="#666666" width="3" outline="#000000"/>
  </node>
  <node label="210" id="-10">
    <att type="string" name="AllFiles" value="AA TSB D7 1_Seg1Ev1.mzXML:1908###AA TSB D7 1_Seg1Ev1.mzXML:1940###AA TSB D7 1_Seg1Ev1.mzXML:1948###AA TSB D7 1_Seg1Ev1.mzXML:1958###AA TSB D7 1_Seg1Ev1.mzXML:2054###"/>
    <att type="string" name="AllGroups" value=""/>
    <att type="string" name="AllOrganisms" value="N/A"/>
    <att type="string" name="DefaultGroups" value="G3,"/>
    <att type="integer" name="EvenOdd" value="0"/>
    <att type="integer" name="G1" value="0"/>
    <att type="integer" name="G2" value="0"/>
    <att type="integer" name="G3" value="5"/>
    <att type="integer" name="G4" value="0"/>
    <att type="integer" name="G5" value="0"/>
    <att type="integer" name="G6" value="0"/>
    <att type="string" name="LibraryID" value="N/A"/>
    <att type="integer" name="NumberOrganismIDs" value="0"/>
    <att type="string" name="ProteoSAFeClusterLink" value="http://gnps.ucsd.edu//ProteoSAFe/result.jsp?task=876a7eb59a9940079944549a810335c3&amp;view=cluster_details&amp;protein=210"/>
    <att type="real" name="RTMean" value="409.72"/>
    <att type="real" name="RTStdErr" value="10.9887214907"/>
    <att type="integer" name="UniqueFileSourcesCount" value="1"/>
    <att type="string" name="canonicalName" value="210"/>
    <att type="string" name="cluster index" value="210"/>
    <att type="list" name="cytoscape.alias.list">
      <att type="string" name="cytoscape.alias.list" value="210"/>
    </att>
    <att type="integer" name="number of spectra" value="5"/>
    <att type="real" name="parent mass" value="684.209"/>
    <att type="integer" name="precursor charge" value="0"/>
    <att type="real" name="precursor mass" value="684.209"/>
    <att type="integer" name="sum(precursor intensity)" value="0"/>
    <graphics type="ELLIPSE" h="40.0" w="40.0" x="1639.7523193359375" y="1138.5107421875" fill="#666666" width="3" outline="#000000"/>
  </node>
  <node label="208" id="-9">
    <att type="string" name="AllFiles" value="AA TSB D7 1_Seg1Ev1.mzXML:396###AA TSB D7 2_Seg1Ev1.mzXML:396###AA TSB D7 2_Seg1Ev1.mzXML:404###"/>
    <att type="string" name="AllGroups" value=""/>
    <att type="string" name="AllOrganisms" value="N/A"/>
    <att type="string" name="DefaultGroups" value="G3,"/>
    <att type="integer" name="EvenOdd" value="1"/>
    <att type="integer" name="G1" value="0"/>
    <att type="integer" name="G2" value="0"/>
    <att type="integer" name="G3" value="3"/>
    <att type="integer" name="G4" value="0"/>
    <att type="integer" name="G5" value="0"/>
    <att type="integer" name="G6" value="0"/>
    <att type="string" name="LibraryID" value="N/A"/>
    <att type="integer" name="NumberOrganismIDs" value="0"/>
    <att type="string" name="ProteoSAFeClusterLink" value="http://gnps.ucsd.edu//ProteoSAFe/result.jsp?task=876a7eb59a9940079944549a810335c3&amp;view=cluster_details&amp;protein=208"/>
    <att type="real" name="RTMean" value="92.1666666667"/>
    <att type="real" name="RTStdErr" value="0.896288643983"/>
    <att type="integer" name="UniqueFileSourcesCount" value="2"/>
    <att type="string" name="canonicalName" value="208"/>
    <att type="string" name="cluster index" value="208"/>
    <att type="list" name="cytoscape.alias.list">
      <att type="string" name="cytoscape.alias.list" value="208"/>
    </att>
    <att type="integer" name="number of spectra" value="3"/>
    <att type="real" name="parent mass" value="668.364"/>
    <att type="integer" name="precursor charge" value="0"/>
    <att type="real" name="precursor mass" value="668.364"/>
    <att type="integer" name="sum(precursor intensity)" value="0"/>
    <graphics type="ELLIPSE" h="40.0" w="40.0" x="558.669189453125" y="1576.04248046875" fill="#666666" width="3" outline="#000000"/>
  </node>
  <node label="209" id="-8">
    <att type="string" name="AllFiles" value="AA TSB D7 1_Seg1Ev1.mzXML:404###AA TSB D7 1_Seg1Ev1.mzXML:430###"/>
    <att type="string" name="AllGroups" value=""/>
    <att type="string" name="AllOrganisms" value="N/A"/>
    <att type="string" name="DefaultGroups" value="G3,"/>
    <att type="integer" name="EvenOdd" value="1"/>
    <att type="integer" name="G1" value="0"/>
    <att type="integer" name="G2" value="0"/>
    <att type="integer" name="G3" value="2"/>
    <att type="integer" name="G4" value="0"/>
    <att type="integer" name="G5" value="0"/>
    <att type="integer" name="G6" value="0"/>
    <att type="string" name="LibraryID" value="N/A"/>
    <att type="integer" name="NumberOrganismIDs" value="0"/>
    <att type="string" name="ProteoSAFeClusterLink" value="http://gnps.ucsd.edu//ProteoSAFe/result.jsp?task=876a7eb59a9940079944549a810335c3&amp;view=cluster_details&amp;protein=209"/>
    <att type="real" name="RTMean" value="96.25"/>
    <att type="real" name="RTStdErr" value="4.171930009"/>
    <att type="integer" name="UniqueFileSourcesCount" value="1"/>
    <att type="string" name="canonicalName" value="209"/>
    <att type="string" name="cluster index" value="209"/>
    <att type="list" name="cytoscape.alias.list">
      <att type="string" name="cytoscape.alias.list" value="209"/>
    </att>
    <att type="integer" name="number of spectra" value="2"/>
    <att type="real" name="parent mass" value="668.37"/>
    <att type="integer" name="precursor charge" value="0"/>
    <att type="real" name="precursor mass" value="668.37"/>
    <att type="integer" name="sum(precursor intensity)" value="0"/>
    <graphics type="ELLIPSE" h="40.0" w="40.0" x="1318.785888671875" y="1129.95751953125" fill="#666666" width="3" outline="#000000"/>
  </node>
  <node label="219" id="-7">
    <att type="string" name="AllFiles" value="AA TSB D7 1_Seg1Ev1.mzXML:388###"/>
    <att type="string" name="AllGroups" value=""/>
    <att type="string" name="AllOrganisms" value="N/A"/>
    <att type="string" name="DefaultGroups" value="G3,"/>
    <att type="integer" name="EvenOdd" value="0"/>
    <att type="integer" name="G1" value="0"/>
    <att type="integer" name="G2" value="0"/>
    <att type="integer" name="G3" value="1"/>
    <att type="integer" name="G4" value="0"/>
    <att type="integer" name="G5" value="0"/>
    <att type="integer" name="G6" value="0"/>
    <att type="string" name="LibraryID" value="N/A"/>
    <att type="integer" name="NumberOrganismIDs" value="0"/>
    <att type="string" name="ProteoSAFeClusterLink" value="http://gnps.ucsd.edu//ProteoSAFe/result.jsp?task=876a7eb59a9940079944549a810335c3&amp;view=cluster_details&amp;protein=219"/>
    <att type="real" name="RTMean" value="89.8"/>
    <att type="real" name="RTStdErr" value="0.0"/>
    <att type="integer" name="UniqueFileSourcesCount" value="1"/>
    <att type="string" name="canonicalName" value="219"/>
    <att type="string" name="cluster index" value="219"/>
    <att type="list" name="cytoscape.alias.list">
      <att type="string" name="cytoscape.alias.list" value="219"/>
    </att>
    <att type="integer" name="number of spectra" value="1"/>
    <att type="real" name="parent mass" value="755.4"/>
    <att type="integer" name="precursor charge" value="0"/>
    <att type="real" name="precursor mass" value="755.4"/>
    <att type="integer" name="sum(precursor intensity)" value="0"/>
    <graphics type="ELLIPSE" h="40.0" w="40.0" x="1318.735595703125" y="1037.6806640625" fill="#666666" width="3" outline="#000000"/>
  </node>
  <node label="211" id="-6">
    <att type="string" name="AllFiles" value="AA TSB D7 1_Seg1Ev1.mzXML:372###AA TSB D7 1_Seg1Ev1.mzXML:378###AA TSB D7 2_Seg1Ev1.mzXML:372###AA TSB D7 2_Seg1Ev1.mzXML:380###"/>
    <att type="string" name="AllGroups" value=""/>
    <att type="string" name="AllOrganisms" value="N/A"/>
    <att type="string" name="DefaultGroups" value="G3,"/>
    <att type="integer" name="EvenOdd" value="1"/>
    <att type="integer" name="G1" value="0"/>
    <att type="integer" name="G2" value="0"/>
    <att type="integer" name="G3" value="4"/>
    <att type="integer" name="G4" value="0"/>
    <att type="integer" name="G5" value="0"/>
    <att type="integer" name="G6" value="0"/>
    <att type="string" name="LibraryID" value="N/A"/>
    <att type="integer" name="NumberOrganismIDs" value="0"/>
    <att type="string" name="ProteoSAFeClusterLink" value="http://gnps.ucsd.edu//ProteoSAFe/result.jsp?task=876a7eb59a9940079944549a810335c3&amp;view=cluster_details&amp;protein=211"/>
    <att type="real" name="RTMean" value="86.65"/>
    <att type="real" name="RTStdErr" value="0.994987437107"/>
    <att type="integer" name="UniqueFileSourcesCount" value="2"/>
    <att type="string" name="canonicalName" value="211"/>
    <att type="string" name="cluster index" value="211"/>
    <att type="list" name="cytoscape.alias.list">
      <att type="string" name="cytoscape.alias.list" value="211"/>
    </att>
    <att type="integer" name="number of spectra" value="4"/>
    <att type="real" name="parent mass" value="684.39"/>
    <att type="integer" name="precursor charge" value="0"/>
    <att type="real" name="precursor mass" value="684.39"/>
    <att type="integer" name="sum(precursor intensity)" value="0"/>
    <graphics type="ELLIPSE" h="40.0" w="40.0" x="1083.18359375" y="1474.3892822265625" fill="#666666" width="3" outline="#000000"/>
  </node>
  <node label="212" id="-5">
    <att type="string" name="AllFiles" value="AA TSB D7 1_Seg1Ev1.mzXML:386###AA TSB D7 2_Seg1Ev1.mzXML:388###"/>
    <att type="string" name="AllGroups" value=""/>
    <att type="string" name="AllOrganisms" value="N/A"/>
    <att type="string" name="DefaultGroups" value="G3,"/>
    <att type="integer" name="EvenOdd" value="1"/>
    <att type="integer" name="G1" value="0"/>
    <att type="integer" name="G2" value="0"/>
    <att type="integer" name="G3" value="2"/>
    <att type="integer" name="G4" value="0"/>
    <att type="integer" name="G5" value="0"/>
    <att type="integer" name="G6" value="0"/>
    <att type="string" name="LibraryID" value="N/A"/>
    <att type="integer" name="NumberOrganismIDs" value="0"/>
    <att type="string" name="ProteoSAFeClusterLink" value="http://gnps.ucsd.edu//ProteoSAFe/result.jsp?task=876a7eb59a9940079944549a810335c3&amp;view=cluster_details&amp;protein=212"/>
    <att type="real" name="RTMean" value="89.5"/>
    <att type="real" name="RTStdErr" value="0.282842712475"/>
    <att type="integer" name="UniqueFileSourcesCount" value="2"/>
    <att type="string" name="canonicalName" value="212"/>
    <att type="string" name="cluster index" value="212"/>
    <att type="list" name="cytoscape.alias.list">
      <att type="string" name="cytoscape.alias.list" value="212"/>
    </att>
    <att type="integer" name="number of spectra" value="2"/>
    <att type="real" name="parent mass" value="684.39"/>
    <att type="integer" name="precursor charge" value="0"/>
    <att type="real" name="precursor mass" value="684.39"/>
    <att type="integer" name="sum(precursor intensity)" value="0"/>
    <graphics type="ELLIPSE" h="40.0" w="40.0" x="1080.862060546875" y="1582.1285400390625" fill="#666666" width="3" outline="#000000"/>
  </node>
  <node label="217" id="-4">
    <att type="string" name="AllFiles" value="AA TSB D7 1_Seg1Ev1.mzXML:418###AA TSB D7 2_Seg1Ev1.mzXML:420###"/>
    <att type="string" name="AllGroups" value=""/>
    <att type="string" name="AllOrganisms" value="N/A"/>
    <att type="string" name="DefaultGroups" value="G3,"/>
    <att type="integer" name="EvenOdd" value="0"/>
    <att type="integer" name="G1" value="0"/>
    <att type="integer" name="G2" value="0"/>
    <att type="integer" name="G3" value="2"/>
    <att type="integer" name="G4" value="0"/>
    <att type="integer" name="G5" value="0"/>
    <att type="integer" name="G6" value="0"/>
    <att type="string" name="LibraryID" value="N/A"/>
    <att type="integer" name="NumberOrganismIDs" value="0"/>
    <att type="string" name="ProteoSAFeClusterLink" value="http://gnps.ucsd.edu//ProteoSAFe/result.jsp?task=876a7eb59a9940079944549a810335c3&amp;view=cluster_details&amp;protein=217"/>
    <att type="real" name="RTMean" value="96.3"/>
    <att type="real" name="RTStdErr" value="0.141421356237"/>
    <att type="integer" name="UniqueFileSourcesCount" value="2"/>
    <att type="string" name="canonicalName" value="217"/>
    <att type="string" name="cluster index" value="217"/>
    <att type="list" name="cytoscape.alias.list">
      <att type="string" name="cytoscape.alias.list" value="217"/>
    </att>
    <att type="integer" name="number of spectra" value="2"/>
    <att type="real" name="parent mass" value="730.36"/>
    <att type="integer" name="precursor charge" value="0"/>
    <att type="real" name="precursor mass" value="730.36"/>
    <att type="integer" name="sum(precursor intensity)" value="0"/>
    <graphics type="ELLIPSE" h="40.0" w="40.0" x="1536.1962890625" y="1029.623046875" fill="#666666" width="3" outline="#000000"/>
  </node>
  <node label="218" id="-3">
    <att type="string" name="AllFiles" value="AA TSB D7 1_Seg1Ev1.mzXML:462###AA TSB D7 1_Seg1Ev1.mzXML:470###AA TSB D7 2_Seg1Ev1.mzXML:466###AA TSB D7 2_Seg1Ev1.mzXML:472###"/>
    <att type="string" name="AllGroups" value=""/>
    <att type="string" name="AllOrganisms" value="N/A"/>
    <att type="string" name="DefaultGroups" value="G3,"/>
    <att type="integer" name="EvenOdd" value="1"/>
    <att type="integer" name="G1" value="0"/>
    <att type="integer" name="G2" value="0"/>
    <att type="integer" name="G3" value="4"/>
    <att type="integer" name="G4" value="0"/>
    <att type="integer" name="G5" value="0"/>
    <att type="integer" name="G6" value="0"/>
    <att type="string" name="LibraryID" value="N/A"/>
    <att type="integer" name="NumberOrganismIDs" value="0"/>
    <att type="string" name="ProteoSAFeClusterLink" value="http://gnps.ucsd.edu//ProteoSAFe/result.jsp?task=876a7eb59a9940079944549a810335c3&amp;view=cluster_details&amp;protein=218"/>
    <att type="real" name="RTMean" value="108.0"/>
    <att type="real" name="RTStdErr" value="1.0295630141"/>
    <att type="integer" name="UniqueFileSourcesCount" value="2"/>
    <att type="string" name="canonicalName" value="218"/>
    <att type="string" name="cluster index" value="218"/>
    <att type="list" name="cytoscape.alias.list">
      <att type="string" name="cytoscape.alias.list" value="218"/>
    </att>
    <att type="integer" name="number of spectra" value="4"/>
    <att type="real" name="parent mass" value="747.335"/>
    <att type="integer" name="precursor charge" value="0"/>
    <att type="real" name="precursor mass" value="747.335"/>
    <att type="integer" name="sum(precursor intensity)" value="0"/>
    <graphics type="ELLIPSE" h="40.0" w="40.0" x="1533.874755859375" y="1137.3623046875" fill="#666666" width="3" outline="#000000"/>
  </node>
  <node label="222" id="-2">
    <att type="string" name="AllFiles" value="AA BPM D7 2_Seg1Ev1.mzXML:1892###AA BPM D7 2_Seg1Ev1.mzXML:1918###AA BPM D7 2_Seg1Ev1.mzXML:1982###AA BPM D7 2_Seg1Ev1.mzXML:1998###AA BPM D7 2_Seg1Ev1.mzXML:2014###AA BPM D7 2_Seg1Ev1.mzXML:2030###AA BPM D7 2_Seg1Ev1.mzXML:2054###AA BPM D7 2_Seg1Ev1.mzXML:2062###AA BPM D7 2_Seg1Ev1.mzXML:2070###AA BPM D7 2_Seg1Ev1.mzXML:2078###AA BPM D7 2_Seg1Ev1.mzXML:2086###AA BPM D7 2_Seg1Ev1.mzXML:2094###AA BPM D7 2_Seg1Ev1.mzXML:2110###AA BPM D7 2_Seg1Ev1.mzXML:2118###AA BPM D7 2_Seg1Ev1.mzXML:2134###AA BPM D7 2_Seg1Ev1.mzXML:2142###AA BPM D7 2_Seg1Ev1.mzXML:2158###AA BPM D7 1_Seg1Ev1.mzXML:1860###AA BPM D7 1_Seg1Ev1.mzXML:1884###AA BPM D7 1_Seg1Ev1.mzXML:1916###AA BPM D7 1_Seg1Ev1.mzXML:1924###AA BPM D7 1_Seg1Ev1.mzXML:1932###AA BPM D7 1_Seg1Ev1.mzXML:1940###AA BPM D7 1_Seg1Ev1.mzXML:1964###AA BPM D7 1_Seg1Ev1.mzXML:1980###AA BPM D7 1_Seg1Ev1.mzXML:1988###AA BPM D7 1_Seg1Ev1.mzXML:1996###AA BPM D7 1_Seg1Ev1.mzXML:2004###AA BPM D7 1_Seg1Ev1.mzXML:2012###AA BPM D7 1_Seg1Ev1.mzXML:2020###AA BPM D7 1_Seg1Ev1.mzXML:2028###AA BPM D7 1_Seg1Ev1.mzXML:2052###AA BPM D7 1_Seg1Ev1.mzXML:2060###AA BPM D7 1_Seg1Ev1.mzXML:2084###AA BPM D7 1_Seg1Ev1.mzXML:2124###AA BPM D7 1_Seg1Ev1.mzXML:2132###AA BPM D7 1_Seg1Ev1.mzXML:2140###AA BPM D7 1_Seg1Ev1.mzXML:2156###AA MPM D7 1_Seg1Ev1.mzXML:1852###AA MPM D7 1_Seg1Ev1.mzXML:1872###AA MPM D7 1_Seg1Ev1.mzXML:1880###AA MPM D7 1_Seg1Ev1.mzXML:1940###AA MPM D7 1_Seg1Ev1.mzXML:1948###AA MPM D7 1_Seg1Ev1.mzXML:1990###AA MPM D7 1_Seg1Ev1.mzXML:1998###AA MPM D7 1_Seg1Ev1.mzXML:2006###AA MPM D7 1_Seg1Ev1.mzXML:2022###AA MPM D7 1_Seg1Ev1.mzXML:2030###AA MPM D7 1_Seg1Ev1.mzXML:2038###AA MPM D7 1_Seg1Ev1.mzXML:2046###AA MPM D7 1_Seg1Ev1.mzXML:2054###AA MPM D7 1_Seg1Ev1.mzXML:2062###AA MPM D7 1_Seg1Ev1.mzXML:2070###AA MPM D7 1_Seg1Ev1.mzXML:2086###AA MPM D7 1_Seg1Ev1.mzXML:2094###AA MPM D7 1_Seg1Ev1.mzXML:2102###AA MPM D7 1_Seg1Ev1.mzXML:2110###AA MPM D7 1_Seg1Ev1.mzXML:2118###AA MPM D7 1_Seg1Ev1.mzXML:2126###AA MPM D7 1_Seg1Ev1.mzXML:2134###AA MPM D7 1_Seg1Ev1.mzXML:2142###AA MPM D7 2_Seg1Ev1.mzXML:1856###AA MPM D7 2_Seg1Ev1.mzXML:1946###AA MPM D7 2_Seg1Ev1.mzXML:1962###AA MPM D7 2_Seg1Ev1.mzXML:1970###AA MPM D7 2_Seg1Ev1.mzXML:1986###AA MPM D7 2_Seg1Ev1.mzXML:1994###AA MPM D7 2_Seg1Ev1.mzXML:2002###AA MPM D7 2_Seg1Ev1.mzXML:2010###AA MPM D7 2_Seg1Ev1.mzXML:2026###AA MPM D7 2_Seg1Ev1.mzXML:2034###AA MPM D7 2_Seg1Ev1.mzXML:2042###AA MPM D7 2_Seg1Ev1.mzXML:2050###AA MPM D7 2_Seg1Ev1.mzXML:2106###AA MPM D7 2_Seg1Ev1.mzXML:2114###AA MPM D7 2_Seg1Ev1.mzXML:2122###AA MPM D7 2_Seg1Ev1.mzXML:2130###AA MPM D7 2_Seg1Ev1.mzXML:2138###AA MPM D7 2_Seg1Ev1.mzXML:2146###AA TSB D7 1_Seg1Ev1.mzXML:1812###AA TSB D7 1_Seg1Ev1.mzXML:1846###AA TSB D7 1_Seg1Ev1.mzXML:1854###AA TSB D7 1_Seg1Ev1.mzXML:1878###AA TSB D7 1_Seg1Ev1.mzXML:1886###AA TSB D7 1_Seg1Ev1.mzXML:1894###AA TSB D7 1_Seg1Ev1.mzXML:1902###AA TSB D7 1_Seg1Ev1.mzXML:1910###AA TSB D7 1_Seg1Ev1.mzXML:1926###AA TSB D7 1_Seg1Ev1.mzXML:1934###AA TSB D7 1_Seg1Ev1.mzXML:1942###AA TSB D7 1_Seg1Ev1.mzXML:1950###AA TSB D7 1_Seg1Ev1.mzXML:1960###AA TSB D7 1_Seg1Ev1.mzXML:1968###AA TSB D7 1_Seg1Ev1.mzXML:1976###AA TSB D7 1_Seg1Ev1.mzXML:1984###AA TSB D7 1_Seg1Ev1.mzXML:1992###AA TSB D7 1_Seg1Ev1.mzXML:2000###AA TSB D7 1_Seg1Ev1.mzXML:2008###AA TSB D7 1_Seg1Ev1.mzXML:2016###AA TSB D7 1_Seg1Ev1.mzXML:2024###AA TSB D7 1_Seg1Ev1.mzXML:2032###AA TSB D7 1_Seg1Ev1.mzXML:2040###AA TSB D7 1_Seg1Ev1.mzXML:2048###AA TSB D7 1_Seg1Ev1.mzXML:2056###AA TSB D7 1_Seg1Ev1.mzXML:2064###AA TSB D7 1_Seg1Ev1.mzXML:2072###AA TSB D7 1_Seg1Ev1.mzXML:2080###AA TSB D7 1_Seg1Ev1.mzXML:2088###AA TSB D7 1_Seg1Ev1.mzXML:2096###AA TSB D7 1_Seg1Ev1.mzXML:2104###AA TSB D7 1_Seg1Ev1.mzXML:2112###AA TSB D7 1_Seg1Ev1.mzXML:2120###AA TSB D7 1_Seg1Ev1.mzXML:2128###AA TSB D7 1_Seg1Ev1.mzXML:2136###AA TSB D7 1_Seg1Ev1.mzXML:2144###AA TSB D7 1_Seg1Ev1.mzXML:2152###AA TSB D7 1_Seg1Ev1.mzXML:2160###AA TSB D7 2_Seg1Ev1.mzXML:1826###AA TSB D7 2_Seg1Ev1.mzXML:1858###AA TSB D7 2_Seg1Ev1.mzXML:1866###AA TSB D7 2_Seg1Ev1.mzXML:1890###AA TSB D7 2_Seg1Ev1.mzXML:1898###AA TSB D7 2_Seg1Ev1.mzXML:1906###AA TSB D7 2_Seg1Ev1.mzXML:1914###AA TSB D7 2_Seg1Ev1.mzXML:1922###AA TSB D7 2_Seg1Ev1.mzXML:1930###AA TSB D7 2_Seg1Ev1.mzXML:1946###AA TSB D7 2_Seg1Ev1.mzXML:1954###AA TSB D7 2_Seg1Ev1.mzXML:1962###AA TSB D7 2_Seg1Ev1.mzXML:1970###AA TSB D7 2_Seg1Ev1.mzXML:1978###AA TSB D7 2_Seg1Ev1.mzXML:1986###AA TSB D7 2_Seg1Ev1.mzXML:1994###AA TSB D7 2_Seg1Ev1.mzXML:2010###AA TSB D7 2_Seg1Ev1.mzXML:2018###AA TSB D7 2_Seg1Ev1.mzXML:2036###AA TSB D7 2_Seg1Ev1.mzXML:2044###AA TSB D7 2_Seg1Ev1.mzXML:2052###AA TSB D7 2_Seg1Ev1.mzXML:2060###AA TSB D7 2_Seg1Ev1.mzXML:2068###AA TSB D7 2_Seg1Ev1.mzXML:2076###AA TSB D7 2_Seg1Ev1.mzXML:2084###AA TSB D7 2_Seg1Ev1.mzXML:2092###AA TSB D7 2_Seg1Ev1.mzXML:2100###AA TSB D7 2_Seg1Ev1.mzXML:2108###AA TSB D7 2_Seg1Ev1.mzXML:2116###AA TSB D7 2_Seg1Ev1.mzXML:2124###AA TSB D7 2_Seg1Ev1.mzXML:2132###AA TSB D7 2_Seg1Ev1.mzXML:2140###AA TSB D7 2_Seg1Ev1.mzXML:2148###AA TSB D7 2_Seg1Ev1.mzXML:2164###"/>
    <att type="string" name="AllGroups" value=""/>
    <att type="string" name="AllOrganisms" value="N/A"/>
    <att type="string" name="DefaultGroups" value="G1,G2,G3,"/>
    <att type="integer" name="EvenOdd" value="0"/>
    <att type="integer" name="G1" value="38"/>
    <att type="integer" name="G2" value="41"/>
    <att type="integer" name="G3" value="72"/>
    <att type="integer" name="G4" value="0"/>
    <att type="integer" name="G5" value="0"/>
    <att type="integer" name="G6" value="0"/>
    <att type="string" name="LibraryID" value="N/A"/>
    <att type="integer" name="NumberOrganismIDs" value="0"/>
    <att type="string" name="ProteoSAFeClusterLink" value="http://gnps.ucsd.edu//ProteoSAFe/result.jsp?task=876a7eb59a9940079944549a810335c3&amp;view=cluster_details&amp;protein=222"/>
    <att type="real" name="RTMean" value="422.705298013"/>
    <att type="real" name="RTStdErr" value="17.9467166471"/>
    <att type="integer" name="UniqueFileSourcesCount" value="6"/>
    <att type="string" name="canonicalName" value="222"/>
    <att type="string" name="cluster index" value="222"/>
    <att type="list" name="cytoscape.alias.list">
      <att type="string" name="cytoscape.alias.list" value="222"/>
    </att>
    <att type="integer" name="number of spectra" value="151"/>
    <att type="real" name="parent mass" value="801.697"/>
    <att type="integer" name="precursor charge" value="0"/>
    <att type="real" name="precursor mass" value="801.697"/>
    <att type="integer" name="sum(precursor intensity)" value="0"/>
    <graphics type="ELLIPSE" h="40.0" w="40.0" x="1433.874755859375" y="1029.623046875" fill="#666666" width="3" outline="#000000"/>
  </node>
  <node label="224" id="-1">
    <att type="string" name="AllFiles" value="AA BPM D7 2_Seg1Ev1.mzXML:1938###AA BPM D7 2_Seg1Ev1.mzXML:1956###AA BPM D7 2_Seg1Ev1.mzXML:2004###AA BPM D7 2_Seg1Ev1.mzXML:2020###AA BPM D7 2_Seg1Ev1.mzXML:2044###AA BPM D7 2_Seg1Ev1.mzXML:2072###AA BPM D7 2_Seg1Ev1.mzXML:2104###AA BPM D7 2_Seg1Ev1.mzXML:2128###AA BPM D7 2_Seg1Ev1.mzXML:2136###AA BPM D7 2_Seg1Ev1.mzXML:2144###AA BPM D7 1_Seg1Ev1.mzXML:1968###AA BPM D7 1_Seg1Ev1.mzXML:2000###AA BPM D7 1_Seg1Ev1.mzXML:2008###AA BPM D7 1_Seg1Ev1.mzXML:2032###AA BPM D7 1_Seg1Ev1.mzXML:2064###AA BPM D7 1_Seg1Ev1.mzXML:2080###AA BPM D7 1_Seg1Ev1.mzXML:2130###AA MPM D7 1_Seg1Ev1.mzXML:1968###AA MPM D7 1_Seg1Ev1.mzXML:2010###AA MPM D7 1_Seg1Ev1.mzXML:2026###AA MPM D7 1_Seg1Ev1.mzXML:2042###AA MPM D7 1_Seg1Ev1.mzXML:2050###AA MPM D7 1_Seg1Ev1.mzXML:2058###AA MPM D7 1_Seg1Ev1.mzXML:2082###AA MPM D7 1_Seg1Ev1.mzXML:2090###AA MPM D7 1_Seg1Ev1.mzXML:2098###AA MPM D7 1_Seg1Ev1.mzXML:2106###AA MPM D7 1_Seg1Ev1.mzXML:2114###AA MPM D7 1_Seg1Ev1.mzXML:2122###AA MPM D7 1_Seg1Ev1.mzXML:2138###AA MPM D7 1_Seg1Ev1.mzXML:2146###AA MPM D7 2_Seg1Ev1.mzXML:1900###AA MPM D7 2_Seg1Ev1.mzXML:1908###AA MPM D7 2_Seg1Ev1.mzXML:1916###AA MPM D7 2_Seg1Ev1.mzXML:1950###AA MPM D7 2_Seg1Ev1.mzXML:1974###AA MPM D7 2_Seg1Ev1.mzXML:1982###AA MPM D7 2_Seg1Ev1.mzXML:1998###AA MPM D7 2_Seg1Ev1.mzXML:2006###AA MPM D7 2_Seg1Ev1.mzXML:2014###AA MPM D7 2_Seg1Ev1.mzXML:2022###AA MPM D7 2_Seg1Ev1.mzXML:2030###AA MPM D7 2_Seg1Ev1.mzXML:2038###AA MPM D7 2_Seg1Ev1.mzXML:2054###AA MPM D7 2_Seg1Ev1.mzXML:2062###AA MPM D7 2_Seg1Ev1.mzXML:2070###AA MPM D7 2_Seg1Ev1.mzXML:2086###AA MPM D7 2_Seg1Ev1.mzXML:2094###AA MPM D7 2_Seg1Ev1.mzXML:2102###AA MPM D7 2_Seg1Ev1.mzXML:2110###AA MPM D7 2_Seg1Ev1.mzXML:2126###AA MPM D7 2_Seg1Ev1.mzXML:2142###AA MPM D7 2_Seg1Ev1.mzXML:2150###AA TSB D7 1_Seg1Ev1.mzXML:1856###AA TSB D7 1_Seg1Ev1.mzXML:1936###AA TSB D7 1_Seg1Ev1.mzXML:1994###AA TSB D7 1_Seg1Ev1.mzXML:2052###AA TSB D7 1_Seg1Ev1.mzXML:2094###AA TSB D7 1_Seg1Ev1.mzXML:2134###AA TSB D7 2_Seg1Ev1.mzXML:1870###AA TSB D7 2_Seg1Ev1.mzXML:1878###AA TSB D7 2_Seg1Ev1.mzXML:1904###AA TSB D7 2_Seg1Ev1.mzXML:2048###AA TSB D7 2_Seg1Ev1.mzXML:2056###AA TSB D7 2_Seg1Ev1.mzXML:2112###AA TSB D7 2_Seg1Ev1.mzXML:2136###"/>
    <att type="string" name="AllGroups" value=""/>
    <att type="string" name="AllOrganisms" value="N/A"/>
    <att type="string" name="DefaultGroups" value="G1,G2,G3,"/>
    <att type="integer" name="EvenOdd" value="0"/>
    <att type="integer" name="G1" value="17"/>
    <att type="integer" name="G2" value="36"/>
    <att type="integer" name="G3" value="13"/>
    <att type="integer" name="G4" value="0"/>
    <att type="integer" name="G5" value="0"/>
    <att type="integer" name="G6" value="0"/>
    <att type="string" name="LibraryID" value="N/A"/>
    <att type="integer" name="NumberOrganismIDs" value="0"/>
    <att type="string" name="ProteoSAFeClusterLink" value="http://gnps.ucsd.edu//ProteoSAFe/result.jsp?task=876a7eb59a9940079944549a810335c3&amp;view=cluster_details&amp;protein=224"/>
    <att type="real" name="RTMean" value="427.660606061"/>
    <att type="real" name="RTStdErr" value="15.8495025769"/>
    <att type="integer" name="UniqueFileSourcesCount" value="6"/>
    <att type="string" name="canonicalName" value="224"/>
    <att type="string" name="cluster index" value="224"/>
    <att type="list" name="cytoscape.alias.list">
      <att type="string" name="cytoscape.alias.list" value="224"/>
    </att>
    <att type="integer" name="number of spectra" value="66"/>
    <att type="real" name="parent mass" value="815.714"/>
    <att type="integer" name="precursor charge" value="0"/>
    <att type="real" name="precursor mass" value="815.714"/>
    <att type="integer" name="sum(precursor intensity)" value="0"/>
    <graphics type="ELLIPSE" h="40.0" w="40.0" x="1431.5531005859375" y="1137.3623046875" fill="#666666" width="3" outline="#000000"/>
  </node>
  <edge label="2 (pp) 34" source="-132" target="-131">
    <att type="real" name="Cosine" value="0.66392"/>
    <att type="string" name="canonicalName" value="2 (pp) 34"/>
    <att type="real" name="deltaMZ" value="-85.07"/>
    <att type="string" name="interaction" value="pp" cy:editable="false"/>
    <graphics width="10" fill="#999999"/>
  </edge>
  <edge label="2 (pp) 43" source="-132" target="-130">
    <att type="real" name="Cosine" value="0.697116"/>
    <att type="string" name="canonicalName" value="2 (pp) 43"/>
    <att type="real" name="deltaMZ" value="-102.04"/>
    <att type="string" name="interaction" value="pp" cy:editable="false"/>
    <graphics width="10" fill="#999999"/>
  </edge>
  <edge label="34 (pp) 37" source="-131" target="-106">
    <att type="real" name="Cosine" value="0.69455"/>
    <att type="string" name="canonicalName" value="34 (pp) 37"/>
    <att type="real" name="deltaMZ" value="-14.005"/>
    <att type="string" name="interaction" value="pp" cy:editable="false"/>
    <graphics width="10" fill="#999999"/>
  </edge>
  <edge label="4 (pp) 10" source="-129" target="-128">
    <att type="real" name="Cosine" value="0.664211"/>
    <att type="string" name="canonicalName" value="4 (pp) 10"/>
    <att type="real" name="deltaMZ" value="-31.03"/>
    <att type="string" name="interaction" value="pp" cy:editable="false"/>
    <graphics width="10" fill="#999999"/>
  </edge>
  <edge label="10 (pp) 34" source="-128" target="-131">
    <att type="real" name="Cosine" value="0.678709"/>
    <att type="string" name="canonicalName" value="10 (pp) 34"/>
    <att type="real" name="deltaMZ" value="-50.03"/>
    <att type="string" name="interaction" value="pp" cy:editable="false"/>
    <graphics width="10" fill="#999999"/>
  </edge>
  <edge label="8 (pp) 12" source="-127" target="-126">
    <att type="real" name="Cosine" value="0.911986"/>
    <att type="string" name="canonicalName" value="8 (pp) 12"/>
    <att type="real" name="deltaMZ" value="-16.029"/>
    <att type="string" name="interaction" value="pp" cy:editable="false"/>
    <graphics width="10" fill="#999999"/>
  </edge>
  <edge label="9 (pp) 40" source="-125" target="-124">
    <att type="real" name="Cosine" value="0.728145"/>
    <att type="string" name="canonicalName" value="9 (pp) 40"/>
    <att type="real" name="deltaMZ" value="-66.03"/>
    <att type="string" name="interaction" value="pp" cy:editable="false"/>
    <graphics width="10" fill="#999999"/>
  </edge>
  <edge label="9 (pp) 57" source="-125" target="-123">
    <att type="real" name="Cosine" value="0.880996"/>
    <att type="string" name="canonicalName" value="9 (pp) 57"/>
    <att type="real" name="deltaMZ" value="-112.09"/>
    <att type="string" name="interaction" value="pp" cy:editable="false"/>
    <graphics width="10" fill="#999999"/>
  </edge>
  <edge label="40 (pp) 41" source="-124" target="-95">
    <att type="real" name="Cosine" value="0.855295"/>
    <att type="string" name="canonicalName" value="40 (pp) 41"/>
    <att type="real" name="deltaMZ" value="-1.03"/>
    <att type="string" name="interaction" value="pp" cy:editable="false"/>
    <graphics width="10" fill="#999999"/>
  </edge>
  <edge label="40 (pp) 57" source="-124" target="-123">
    <att type="real" name="Cosine" value="0.776935"/>
    <att type="string" name="canonicalName" value="40 (pp) 57"/>
    <att type="real" name="deltaMZ" value="-46.06"/>
    <att type="string" name="interaction" value="pp" cy:editable="false"/>
    <graphics width="10" fill="#999999"/>
  </edge>
  <edge label="40 (pp) 93" source="-124" target="-94">
    <att type="real" name="Cosine" value="0.753379"/>
    <att type="string" name="canonicalName" value="40 (pp) 93"/>
    <att type="real" name="deltaMZ" value="-123.108"/>
    <att type="string" name="interaction" value="pp" cy:editable="false"/>
    <graphics width="10" fill="#999999"/>
  </edge>
  <edge label="40 (pp) 121" source="-124" target="-98">
    <att type="real" name="Cosine" value="0.652376"/>
    <att type="string" name="canonicalName" value="40 (pp) 121"/>
    <att type="real" name="deltaMZ" value="-164.02"/>
    <att type="string" name="interaction" value="pp" cy:editable="false"/>
    <graphics width="10" fill="#999999"/>
  </edge>
  <edge label="57 (pp) 58" source="-123" target="-87">
    <att type="real" name="Cosine" value="0.909786"/>
    <att type="string" name="canonicalName" value="57 (pp) 58"/>
    <att type="real" name="deltaMZ" value="-2.01401"/>
    <att type="string" name="interaction" value="pp" cy:editable="false"/>
    <graphics width="10" fill="#999999"/>
  </edge>
  <edge label="57 (pp) 76" source="-123" target="-86">
    <att type="real" name="Cosine" value="0.920517"/>
    <att type="string" name="canonicalName" value="57 (pp) 76"/>
    <att type="real" name="deltaMZ" value="-58.008"/>
    <att type="string" name="interaction" value="pp" cy:editable="false"/>
    <graphics width="10" fill="#999999"/>
  </edge>
  <edge label="57 (pp) 116" source="-123" target="-85">
    <att type="real" name="Cosine" value="0.924493"/>
    <att type="string" name="canonicalName" value="57 (pp) 116"/>
    <att type="real" name="deltaMZ" value="-107.988"/>
    <att type="string" name="interaction" value="pp" cy:editable="false"/>
    <graphics width="10" fill="#999999"/>
  </edge>
  <edge label="57 (pp) 117" source="-123" target="-84">
    <att type="real" name="Cosine" value="0.767405"/>
    <att type="string" name="canonicalName" value="57 (pp) 117"/>
    <att type="real" name="deltaMZ" value="-107.99"/>
    <att type="string" name="interaction" value="pp" cy:editable="false"/>
    <graphics width="10" fill="#999999"/>
  </edge>
  <edge label="13 (pp) 14" source="-122" target="-121">
    <att type="real" name="Cosine" value="0.784005"/>
    <att type="string" name="canonicalName" value="13 (pp) 14"/>
    <att type="real" name="deltaMZ" value="-1.045"/>
    <att type="string" name="interaction" value="pp" cy:editable="false"/>
    <graphics width="10" fill="#999999"/>
  </edge>
  <edge label="13 (pp) 17" source="-122" target="-120">
    <att type="real" name="Cosine" value="0.740256"/>
    <att type="string" name="canonicalName" value="13 (pp) 17"/>
    <att type="real" name="deltaMZ" value="-2.05499"/>
    <att type="string" name="interaction" value="pp" cy:editable="false"/>
    <graphics width="10" fill="#999999"/>
  </edge>
  <edge label="13 (pp) 48" source="-122" target="-119">
    <att type="real" name="Cosine" value="0.70135"/>
    <att type="string" name="canonicalName" value="13 (pp) 48"/>
    <att type="real" name="deltaMZ" value="-73.068"/>
    <att type="string" name="interaction" value="pp" cy:editable="false"/>
    <graphics width="10" fill="#999999"/>
  </edge>
  <edge label="14 (pp) 25" source="-121" target="-118">
    <att type="real" name="Cosine" value="0.813035"/>
    <att type="string" name="canonicalName" value="14 (pp) 25"/>
    <att type="real" name="deltaMZ" value="-16.03"/>
    <att type="string" name="interaction" value="pp" cy:editable="false"/>
    <graphics width="10" fill="#999999"/>
  </edge>
  <edge label="14 (pp) 48" source="-121" target="-119">
    <att type="real" name="Cosine" value="0.731999"/>
    <att type="string" name="canonicalName" value="14 (pp) 48"/>
    <att type="real" name="deltaMZ" value="-72.023"/>
    <att type="string" name="interaction" value="pp" cy:editable="false"/>
    <graphics width="10" fill="#999999"/>
  </edge>
  <edge label="17 (pp) 23" source="-120" target="-113">
    <att type="real" name="Cosine" value="0.698522"/>
    <att type="string" name="canonicalName" value="17 (pp) 23"/>
    <att type="real" name="deltaMZ" value="-14.922"/>
    <att type="string" name="interaction" value="pp" cy:editable="false"/>
    <graphics width="10" fill="#999999"/>
  </edge>
  <edge label="15 (pp) 16" source="-117" target="-116">
    <att type="real" name="Cosine" value="0.923801"/>
    <att type="string" name="canonicalName" value="15 (pp) 16"/>
    <att type="real" name="deltaMZ" value="0.0"/>
    <att type="string" name="interaction" value="pp" cy:editable="false"/>
    <graphics width="10" fill="#999999"/>
  </edge>
  <edge label="15 (pp) 21" source="-117" target="-115">
    <att type="real" name="Cosine" value="0.763706"/>
    <att type="string" name="canonicalName" value="15 (pp) 21"/>
    <att type="real" name="deltaMZ" value="-14.02"/>
    <att type="string" name="interaction" value="pp" cy:editable="false"/>
    <graphics width="10" fill="#999999"/>
  </edge>
  <edge label="15 (pp) 26" source="-117" target="-114">
    <att type="real" name="Cosine" value="0.833407"/>
    <att type="string" name="canonicalName" value="15 (pp) 26"/>
    <att type="real" name="deltaMZ" value="-16.0"/>
    <att type="string" name="interaction" value="pp" cy:editable="false"/>
    <graphics width="10" fill="#999999"/>
  </edge>
  <edge label="16 (pp) 21" source="-116" target="-115">
    <att type="real" name="Cosine" value="0.789675"/>
    <att type="string" name="canonicalName" value="16 (pp) 21"/>
    <att type="real" name="deltaMZ" value="-14.02"/>
    <att type="string" name="interaction" value="pp" cy:editable="false"/>
    <graphics width="10" fill="#999999"/>
  </edge>
  <edge label="16 (pp) 26" source="-116" target="-114">
    <att type="real" name="Cosine" value="0.819504"/>
    <att type="string" name="canonicalName" value="16 (pp) 26"/>
    <att type="real" name="deltaMZ" value="-16.0"/>
    <att type="string" name="interaction" value="pp" cy:editable="false"/>
    <graphics width="10" fill="#999999"/>
  </edge>
  <edge label="21 (pp) 26" source="-115" target="-114">
    <att type="real" name="Cosine" value="0.67821"/>
    <att type="string" name="canonicalName" value="21 (pp) 26"/>
    <att type="real" name="deltaMZ" value="-1.98001"/>
    <att type="string" name="interaction" value="pp" cy:editable="false"/>
    <graphics width="10" fill="#999999"/>
  </edge>
  <edge label="19 (pp) 20" source="-112" target="-111">
    <att type="real" name="Cosine" value="0.88907"/>
    <att type="string" name="canonicalName" value="19 (pp) 20"/>
    <att type="real" name="deltaMZ" value="-3.97202"/>
    <att type="string" name="interaction" value="pp" cy:editable="false"/>
    <graphics width="10" fill="#999999"/>
  </edge>
  <edge label="19 (pp) 32" source="-112" target="-110">
    <att type="real" name="Cosine" value="0.93466"/>
    <att type="string" name="canonicalName" value="19 (pp) 32"/>
    <att type="real" name="deltaMZ" value="-28.032"/>
    <att type="string" name="interaction" value="pp" cy:editable="false"/>
    <graphics width="10" fill="#999999"/>
  </edge>
  <edge label="19 (pp) 73" source="-112" target="-109">
    <att type="real" name="Cosine" value="0.694941"/>
    <att type="string" name="canonicalName" value="19 (pp) 73"/>
    <att type="real" name="deltaMZ" value="-134.992"/>
    <att type="string" name="interaction" value="pp" cy:editable="false"/>
    <graphics width="10" fill="#999999"/>
  </edge>
  <edge label="20 (pp) 32" source="-111" target="-110">
    <att type="real" name="Cosine" value="0.805862"/>
    <att type="string" name="canonicalName" value="20 (pp) 32"/>
    <att type="real" name="deltaMZ" value="-24.06"/>
    <att type="string" name="interaction" value="pp" cy:editable="false"/>
    <graphics width="10" fill="#999999"/>
  </edge>
  <edge label="33 (pp) 63" source="-108" target="-107">
    <att type="real" name="Cosine" value="0.717101"/>
    <att type="string" name="canonicalName" value="33 (pp) 63"/>
    <att type="real" name="deltaMZ" value="-70.039"/>
    <att type="string" name="interaction" value="pp" cy:editable="false"/>
    <graphics width="10" fill="#999999"/>
  </edge>
  <edge label="37 (pp) 91" source="-106" target="-103">
    <att type="real" name="Cosine" value="0.705057"/>
    <att type="string" name="canonicalName" value="37 (pp) 91"/>
    <att type="real" name="deltaMZ" value="-123.131"/>
    <att type="string" name="interaction" value="pp" cy:editable="false"/>
    <graphics width="10" fill="#999999"/>
  </edge>
  <edge label="37 (pp) 92" source="-106" target="-102">
    <att type="real" name="Cosine" value="0.741911"/>
    <att type="string" name="canonicalName" value="37 (pp) 92"/>
    <att type="real" name="deltaMZ" value="-123.133"/>
    <att type="string" name="interaction" value="pp" cy:editable="false"/>
    <graphics width="10" fill="#999999"/>
  </edge>
  <edge label="37 (pp) 95" source="-106" target="-101">
    <att type="real" name="Cosine" value="0.794904"/>
    <att type="string" name="canonicalName" value="37 (pp) 95"/>
    <att type="real" name="deltaMZ" value="-125.145"/>
    <att type="string" name="interaction" value="pp" cy:editable="false"/>
    <graphics width="10" fill="#999999"/>
  </edge>
  <edge label="37 (pp) 112" source="-106" target="-100">
    <att type="real" name="Cosine" value="0.654711"/>
    <att type="string" name="canonicalName" value="37 (pp) 112"/>
    <att type="real" name="deltaMZ" value="-140.128"/>
    <att type="string" name="interaction" value="pp" cy:editable="false"/>
    <graphics width="10" fill="#999999"/>
  </edge>
  <edge label="37 (pp) 113" source="-106" target="-99">
    <att type="real" name="Cosine" value="0.663701"/>
    <att type="string" name="canonicalName" value="37 (pp) 113"/>
    <att type="real" name="deltaMZ" value="-140.135"/>
    <att type="string" name="interaction" value="pp" cy:editable="false"/>
    <graphics width="10" fill="#999999"/>
  </edge>
  <edge label="37 (pp) 121" source="-106" target="-98">
    <att type="real" name="Cosine" value="0.698327"/>
    <att type="string" name="canonicalName" value="37 (pp) 121"/>
    <att type="real" name="deltaMZ" value="-165.075"/>
    <att type="string" name="interaction" value="pp" cy:editable="false"/>
    <graphics width="10" fill="#999999"/>
  </edge>
  <edge label="37 (pp) 122" source="-106" target="-97">
    <att type="real" name="Cosine" value="0.767829"/>
    <att type="string" name="canonicalName" value="37 (pp) 122"/>
    <att type="real" name="deltaMZ" value="-173.111"/>
    <att type="string" name="interaction" value="pp" cy:editable="false"/>
    <graphics width="10" fill="#999999"/>
  </edge>
  <edge label="37 (pp) 130" source="-106" target="-96">
    <att type="real" name="Cosine" value="0.782344"/>
    <att type="string" name="canonicalName" value="37 (pp) 130"/>
    <att type="real" name="deltaMZ" value="-202.185"/>
    <att type="string" name="interaction" value="pp" cy:editable="false"/>
    <graphics width="10" fill="#999999"/>
  </edge>
  <edge label="35 (pp) 44" source="-105" target="-104">
    <att type="real" name="Cosine" value="0.718037"/>
    <att type="string" name="canonicalName" value="35 (pp) 44"/>
    <att type="real" name="deltaMZ" value="-14.012"/>
    <att type="string" name="interaction" value="pp" cy:editable="false"/>
    <graphics width="10" fill="#999999"/>
  </edge>
  <edge label="91 (pp) 92" source="-103" target="-102">
    <att type="real" name="Cosine" value="0.948704"/>
    <att type="string" name="canonicalName" value="91 (pp) 92"/>
    <att type="real" name="deltaMZ" value="-0.00201416"/>
    <att type="string" name="interaction" value="pp" cy:editable="false"/>
    <graphics width="10" fill="#999999"/>
  </edge>
  <edge label="91 (pp) 93" source="-103" target="-94">
    <att type="real" name="Cosine" value="0.728237"/>
    <att type="string" name="canonicalName" value="91 (pp) 93"/>
    <att type="real" name="deltaMZ" value="-1.03201"/>
    <att type="string" name="interaction" value="pp" cy:editable="false"/>
    <graphics width="10" fill="#999999"/>
  </edge>
  <edge label="91 (pp) 95" source="-103" target="-101">
    <att type="real" name="Cosine" value="0.842553"/>
    <att type="string" name="canonicalName" value="91 (pp) 95"/>
    <att type="real" name="deltaMZ" value="-2.01401"/>
    <att type="string" name="interaction" value="pp" cy:editable="false"/>
    <graphics width="10" fill="#999999"/>
  </edge>
  <edge label="91 (pp) 122" source="-103" target="-97">
    <att type="real" name="Cosine" value="0.876097"/>
    <att type="string" name="canonicalName" value="91 (pp) 122"/>
    <att type="real" name="deltaMZ" value="-49.98"/>
    <att type="string" name="interaction" value="pp" cy:editable="false"/>
    <graphics width="10" fill="#999999"/>
  </edge>
  <edge label="92 (pp) 93" source="-102" target="-94">
    <att type="real" name="Cosine" value="0.766205"/>
    <att type="string" name="canonicalName" value="92 (pp) 93"/>
    <att type="real" name="deltaMZ" value="-1.03"/>
    <att type="string" name="interaction" value="pp" cy:editable="false"/>
    <graphics width="10" fill="#999999"/>
  </edge>
  <edge label="92 (pp) 95" source="-102" target="-101">
    <att type="real" name="Cosine" value="0.899586"/>
    <att type="string" name="canonicalName" value="92 (pp) 95"/>
    <att type="real" name="deltaMZ" value="-2.01199"/>
    <att type="string" name="interaction" value="pp" cy:editable="false"/>
    <graphics width="10" fill="#999999"/>
  </edge>
  <edge label="92 (pp) 109" source="-102" target="-71">
    <att type="real" name="Cosine" value="0.676987"/>
    <att type="string" name="canonicalName" value="92 (pp) 109"/>
    <att type="real" name="deltaMZ" value="-15.992"/>
    <att type="string" name="interaction" value="pp" cy:editable="false"/>
    <graphics width="10" fill="#999999"/>
  </edge>
  <edge label="92 (pp) 121" source="-102" target="-98">
    <att type="real" name="Cosine" value="0.672812"/>
    <att type="string" name="canonicalName" value="92 (pp) 121"/>
    <att type="real" name="deltaMZ" value="-41.942"/>
    <att type="string" name="interaction" value="pp" cy:editable="false"/>
    <graphics width="10" fill="#999999"/>
  </edge>
  <edge label="92 (pp) 122" source="-102" target="-97">
    <att type="real" name="Cosine" value="0.938692"/>
    <att type="string" name="canonicalName" value="92 (pp) 122"/>
    <att type="real" name="deltaMZ" value="-49.978"/>
    <att type="string" name="interaction" value="pp" cy:editable="false"/>
    <graphics width="10" fill="#999999"/>
  </edge>
  <edge label="95 (pp) 113" source="-101" target="-99">
    <att type="real" name="Cosine" value="0.681056"/>
    <att type="string" name="canonicalName" value="95 (pp) 113"/>
    <att type="real" name="deltaMZ" value="-14.99"/>
    <att type="string" name="interaction" value="pp" cy:editable="false"/>
    <graphics width="10" fill="#999999"/>
  </edge>
  <edge label="95 (pp) 122" source="-101" target="-97">
    <att type="real" name="Cosine" value="0.864029"/>
    <att type="string" name="canonicalName" value="95 (pp) 122"/>
    <att type="real" name="deltaMZ" value="-47.966"/>
    <att type="string" name="interaction" value="pp" cy:editable="false"/>
    <graphics width="10" fill="#999999"/>
  </edge>
  <edge label="95 (pp) 130" source="-101" target="-96">
    <att type="real" name="Cosine" value="0.858753"/>
    <att type="string" name="canonicalName" value="95 (pp) 130"/>
    <att type="real" name="deltaMZ" value="-77.04"/>
    <att type="string" name="interaction" value="pp" cy:editable="false"/>
    <graphics width="10" fill="#999999"/>
  </edge>
  <edge label="130 (pp) 143" source="-96" target="-78">
    <att type="real" name="Cosine" value="0.887028"/>
    <att type="string" name="canonicalName" value="130 (pp) 143"/>
    <att type="real" name="deltaMZ" value="-14.01"/>
    <att type="string" name="interaction" value="pp" cy:editable="false"/>
    <graphics width="10" fill="#999999"/>
  </edge>
  <edge label="93 (pp) 95" source="-94" target="-101">
    <att type="real" name="Cosine" value="0.748247"/>
    <att type="string" name="canonicalName" value="93 (pp) 95"/>
    <att type="real" name="deltaMZ" value="-0.981995"/>
    <att type="string" name="interaction" value="pp" cy:editable="false"/>
    <graphics width="10" fill="#999999"/>
  </edge>
  <edge label="93 (pp) 114" source="-94" target="-80">
    <att type="real" name="Cosine" value="0.70445"/>
    <att type="string" name="canonicalName" value="93 (pp) 114"/>
    <att type="real" name="deltaMZ" value="-15.992"/>
    <att type="string" name="interaction" value="pp" cy:editable="false"/>
    <graphics width="10" fill="#999999"/>
  </edge>
  <edge label="93 (pp) 121" source="-94" target="-98">
    <att type="real" name="Cosine" value="0.701128"/>
    <att type="string" name="canonicalName" value="93 (pp) 121"/>
    <att type="real" name="deltaMZ" value="-40.912"/>
    <att type="string" name="interaction" value="pp" cy:editable="false"/>
    <graphics width="10" fill="#999999"/>
  </edge>
  <edge label="93 (pp) 122" source="-94" target="-97">
    <att type="real" name="Cosine" value="0.688096"/>
    <att type="string" name="canonicalName" value="93 (pp) 122"/>
    <att type="real" name="deltaMZ" value="-48.948"/>
    <att type="string" name="interaction" value="pp" cy:editable="false"/>
    <graphics width="10" fill="#999999"/>
  </edge>
  <edge label="49 (pp) 61" source="-93" target="-92">
    <att type="real" name="Cosine" value="0.964195"/>
    <att type="string" name="canonicalName" value="49 (pp) 61"/>
    <att type="real" name="deltaMZ" value="-33.981"/>
    <att type="string" name="interaction" value="pp" cy:editable="false"/>
    <graphics width="10" fill="#999999"/>
  </edge>
  <edge label="49 (pp) 133" source="-93" target="-91">
    <att type="real" name="Cosine" value="0.80889"/>
    <att type="string" name="canonicalName" value="49 (pp) 133"/>
    <att type="real" name="deltaMZ" value="-188.071"/>
    <att type="string" name="interaction" value="pp" cy:editable="false"/>
    <graphics width="10" fill="#999999"/>
  </edge>
  <edge label="49 (pp) 145" source="-93" target="-90">
    <att type="real" name="Cosine" value="0.709924"/>
    <att type="string" name="canonicalName" value="49 (pp) 145"/>
    <att type="real" name="deltaMZ" value="-204.081"/>
    <att type="string" name="interaction" value="pp" cy:editable="false"/>
    <graphics width="10" fill="#999999"/>
  </edge>
  <edge label="61 (pp) 132" source="-92" target="-77">
    <att type="real" name="Cosine" value="0.842587"/>
    <att type="string" name="canonicalName" value="61 (pp) 132"/>
    <att type="real" name="deltaMZ" value="-154.05"/>
    <att type="string" name="interaction" value="pp" cy:editable="false"/>
    <graphics width="10" fill="#999999"/>
  </edge>
  <edge label="145 (pp) 148" source="-90" target="-26">
    <att type="real" name="Cosine" value="0.884044"/>
    <att type="string" name="canonicalName" value="145 (pp) 148"/>
    <att type="real" name="deltaMZ" value="-0.955994"/>
    <att type="string" name="interaction" value="pp" cy:editable="false"/>
    <graphics width="10" fill="#999999"/>
  </edge>
  <edge label="145 (pp) 187" source="-90" target="-46">
    <att type="real" name="Cosine" value="0.777345"/>
    <att type="string" name="canonicalName" value="145 (pp) 187"/>
    <att type="real" name="deltaMZ" value="-54.08"/>
    <att type="string" name="interaction" value="pp" cy:editable="false"/>
    <graphics width="10" fill="#999999"/>
  </edge>
  <edge label="55 (pp) 80" source="-89" target="-88">
    <att type="real" name="Cosine" value="0.654315"/>
    <att type="string" name="canonicalName" value="55 (pp) 80"/>
    <att type="real" name="deltaMZ" value="-74.019"/>
    <att type="string" name="interaction" value="pp" cy:editable="false"/>
    <graphics width="10" fill="#999999"/>
  </edge>
  <edge label="80 (pp) 191" source="-88" target="-70">
    <att type="real" name="Cosine" value="0.782316"/>
    <att type="string" name="canonicalName" value="80 (pp) 191"/>
    <att type="real" name="deltaMZ" value="-177.075"/>
    <att type="string" name="interaction" value="pp" cy:editable="false"/>
    <graphics width="10" fill="#999999"/>
  </edge>
  <edge label="80 (pp) 193" source="-88" target="-69">
    <att type="real" name="Cosine" value="0.711492"/>
    <att type="string" name="canonicalName" value="80 (pp) 193"/>
    <att type="real" name="deltaMZ" value="-191.09"/>
    <att type="string" name="interaction" value="pp" cy:editable="false"/>
    <graphics width="10" fill="#999999"/>
  </edge>
  <edge label="80 (pp) 194" source="-88" target="-68">
    <att type="real" name="Cosine" value="0.762176"/>
    <att type="string" name="canonicalName" value="80 (pp) 194"/>
    <att type="real" name="deltaMZ" value="-191.091"/>
    <att type="string" name="interaction" value="pp" cy:editable="false"/>
    <graphics width="10" fill="#999999"/>
  </edge>
  <edge label="58 (pp) 78" source="-87" target="-83">
    <att type="real" name="Cosine" value="0.950704"/>
    <att type="string" name="canonicalName" value="58 (pp) 78"/>
    <att type="real" name="deltaMZ" value="-58.006"/>
    <att type="string" name="interaction" value="pp" cy:editable="false"/>
    <graphics width="10" fill="#999999"/>
  </edge>
  <edge label="58 (pp) 119" source="-87" target="-82">
    <att type="real" name="Cosine" value="0.908476"/>
    <att type="string" name="canonicalName" value="58 (pp) 119"/>
    <att type="real" name="deltaMZ" value="-107.988"/>
    <att type="string" name="interaction" value="pp" cy:editable="false"/>
    <graphics width="10" fill="#999999"/>
  </edge>
  <edge label="76 (pp) 78" source="-86" target="-83">
    <att type="real" name="Cosine" value="0.906397"/>
    <att type="string" name="canonicalName" value="76 (pp) 78"/>
    <att type="real" name="deltaMZ" value="-2.01199"/>
    <att type="string" name="interaction" value="pp" cy:editable="false"/>
    <graphics width="10" fill="#999999"/>
  </edge>
  <edge label="76 (pp) 116" source="-86" target="-85">
    <att type="real" name="Cosine" value="0.964569"/>
    <att type="string" name="canonicalName" value="76 (pp) 116"/>
    <att type="real" name="deltaMZ" value="-49.98"/>
    <att type="string" name="interaction" value="pp" cy:editable="false"/>
    <graphics width="10" fill="#999999"/>
  </edge>
  <edge label="76 (pp) 117" source="-86" target="-84">
    <att type="real" name="Cosine" value="0.844756"/>
    <att type="string" name="canonicalName" value="76 (pp) 117"/>
    <att type="real" name="deltaMZ" value="-49.982"/>
    <att type="string" name="interaction" value="pp" cy:editable="false"/>
    <graphics width="10" fill="#999999"/>
  </edge>
  <edge label="116 (pp) 117" source="-85" target="-84">
    <att type="real" name="Cosine" value="0.826887"/>
    <att type="string" name="canonicalName" value="116 (pp) 117"/>
    <att type="real" name="deltaMZ" value="-0.00198364"/>
    <att type="string" name="interaction" value="pp" cy:editable="false"/>
    <graphics width="10" fill="#999999"/>
  </edge>
  <edge label="116 (pp) 119" source="-85" target="-82">
    <att type="real" name="Cosine" value="0.876777"/>
    <att type="string" name="canonicalName" value="116 (pp) 119"/>
    <att type="real" name="deltaMZ" value="-2.01401"/>
    <att type="string" name="interaction" value="pp" cy:editable="false"/>
    <graphics width="10" fill="#999999"/>
  </edge>
  <edge label="117 (pp) 119" source="-84" target="-82">
    <att type="real" name="Cosine" value="0.799266"/>
    <att type="string" name="canonicalName" value="117 (pp) 119"/>
    <att type="real" name="deltaMZ" value="-2.01202"/>
    <att type="string" name="interaction" value="pp" cy:editable="false"/>
    <graphics width="10" fill="#999999"/>
  </edge>
  <edge label="78 (pp) 119" source="-83" target="-82">
    <att type="real" name="Cosine" value="0.948515"/>
    <att type="string" name="canonicalName" value="78 (pp) 119"/>
    <att type="real" name="deltaMZ" value="-49.982"/>
    <att type="string" name="interaction" value="pp" cy:editable="false"/>
    <graphics width="10" fill="#999999"/>
  </edge>
  <edge label="60 (pp) 93" source="-81" target="-94">
    <att type="real" name="Cosine" value="0.706848"/>
    <att type="string" name="canonicalName" value="60 (pp) 93"/>
    <att type="real" name="deltaMZ" value="-74.028"/>
    <att type="string" name="interaction" value="pp" cy:editable="false"/>
    <graphics width="10" fill="#999999"/>
  </edge>
  <edge label="60 (pp) 114" source="-81" target="-80">
    <att type="real" name="Cosine" value="0.702431"/>
    <att type="string" name="canonicalName" value="60 (pp) 114"/>
    <att type="real" name="deltaMZ" value="-90.02"/>
    <att type="string" name="interaction" value="pp" cy:editable="false"/>
    <graphics width="10" fill="#999999"/>
  </edge>
  <edge label="60 (pp) 126" source="-81" target="-79">
    <att type="real" name="Cosine" value="0.664423"/>
    <att type="string" name="canonicalName" value="60 (pp) 126"/>
    <att type="real" name="deltaMZ" value="-138.97"/>
    <att type="string" name="interaction" value="pp" cy:editable="false"/>
    <graphics width="10" fill="#999999"/>
  </edge>
  <edge label="60 (pp) 143" source="-81" target="-78">
    <att type="real" name="Cosine" value="0.795031"/>
    <att type="string" name="canonicalName" value="60 (pp) 143"/>
    <att type="real" name="deltaMZ" value="-166.06"/>
    <att type="string" name="interaction" value="pp" cy:editable="false"/>
    <graphics width="10" fill="#999999"/>
  </edge>
  <edge label="114 (pp) 126" source="-80" target="-79">
    <att type="real" name="Cosine" value="0.765085"/>
    <att type="string" name="canonicalName" value="114 (pp) 126"/>
    <att type="real" name="deltaMZ" value="-48.95"/>
    <att type="string" name="interaction" value="pp" cy:editable="false"/>
    <graphics width="10" fill="#999999"/>
  </edge>
  <edge label="114 (pp) 143" source="-80" target="-78">
    <att type="real" name="Cosine" value="0.740998"/>
    <att type="string" name="canonicalName" value="114 (pp) 143"/>
    <att type="real" name="deltaMZ" value="-76.04"/>
    <att type="string" name="interaction" value="pp" cy:editable="false"/>
    <graphics width="10" fill="#999999"/>
  </edge>
  <edge label="132 (pp) 203" source="-77" target="-39">
    <att type="real" name="Cosine" value="0.890561"/>
    <att type="string" name="canonicalName" value="132 (pp) 203"/>
    <att type="real" name="deltaMZ" value="-128.09"/>
    <att type="string" name="interaction" value="pp" cy:editable="false"/>
    <graphics width="10" fill="#999999"/>
  </edge>
  <edge label="64 (pp) 144" source="-76" target="-75">
    <att type="real" name="Cosine" value="0.946361"/>
    <att type="string" name="canonicalName" value="64 (pp) 144"/>
    <att type="real" name="deltaMZ" value="-162.059"/>
    <att type="string" name="interaction" value="pp" cy:editable="false"/>
    <graphics width="10" fill="#999999"/>
  </edge>
  <edge label="66 (pp) 71" source="-74" target="-73">
    <att type="real" name="Cosine" value="0.708366"/>
    <att type="string" name="canonicalName" value="66 (pp) 71"/>
    <att type="real" name="deltaMZ" value="-15.993"/>
    <att type="string" name="interaction" value="pp" cy:editable="false"/>
    <graphics width="10" fill="#999999"/>
  </edge>
  <edge label="66 (pp) 91" source="-74" target="-103">
    <att type="real" name="Cosine" value="0.866109"/>
    <att type="string" name="canonicalName" value="66 (pp) 91"/>
    <att type="real" name="deltaMZ" value="-58.006"/>
    <att type="string" name="interaction" value="pp" cy:editable="false"/>
    <graphics width="10" fill="#999999"/>
  </edge>
  <edge label="66 (pp) 92" source="-74" target="-102">
    <att type="real" name="Cosine" value="0.927231"/>
    <att type="string" name="canonicalName" value="66 (pp) 92"/>
    <att type="real" name="deltaMZ" value="-58.008"/>
    <att type="string" name="interaction" value="pp" cy:editable="false"/>
    <graphics width="10" fill="#999999"/>
  </edge>
  <edge label="66 (pp) 93" source="-74" target="-94">
    <att type="real" name="Cosine" value="0.885734"/>
    <att type="string" name="canonicalName" value="66 (pp) 93"/>
    <att type="real" name="deltaMZ" value="-59.038"/>
    <att type="string" name="interaction" value="pp" cy:editable="false"/>
    <graphics width="10" fill="#999999"/>
  </edge>
  <edge label="66 (pp) 95" source="-74" target="-101">
    <att type="real" name="Cosine" value="0.802327"/>
    <att type="string" name="canonicalName" value="66 (pp) 95"/>
    <att type="real" name="deltaMZ" value="-60.02"/>
    <att type="string" name="interaction" value="pp" cy:editable="false"/>
    <graphics width="10" fill="#999999"/>
  </edge>
  <edge label="66 (pp) 114" source="-74" target="-80">
    <att type="real" name="Cosine" value="0.748152"/>
    <att type="string" name="canonicalName" value="66 (pp) 114"/>
    <att type="real" name="deltaMZ" value="-75.03"/>
    <att type="string" name="interaction" value="pp" cy:editable="false"/>
    <graphics width="10" fill="#999999"/>
  </edge>
  <edge label="66 (pp) 121" source="-74" target="-98">
    <att type="real" name="Cosine" value="0.660249"/>
    <att type="string" name="canonicalName" value="66 (pp) 121"/>
    <att type="real" name="deltaMZ" value="-99.95"/>
    <att type="string" name="interaction" value="pp" cy:editable="false"/>
    <graphics width="10" fill="#999999"/>
  </edge>
  <edge label="66 (pp) 122" source="-74" target="-97">
    <att type="real" name="Cosine" value="0.960256"/>
    <att type="string" name="canonicalName" value="66 (pp) 122"/>
    <att type="real" name="deltaMZ" value="-107.986"/>
    <att type="string" name="interaction" value="pp" cy:editable="false"/>
    <graphics width="10" fill="#999999"/>
  </edge>
  <edge label="66 (pp) 143" source="-74" target="-78">
    <att type="real" name="Cosine" value="0.814518"/>
    <att type="string" name="canonicalName" value="66 (pp) 143"/>
    <att type="real" name="deltaMZ" value="-151.07"/>
    <att type="string" name="interaction" value="pp" cy:editable="false"/>
    <graphics width="10" fill="#999999"/>
  </edge>
  <edge label="71 (pp) 74" source="-73" target="-72">
    <att type="real" name="Cosine" value="0.876949"/>
    <att type="string" name="canonicalName" value="71 (pp) 74"/>
    <att type="real" name="deltaMZ" value="-18.017"/>
    <att type="string" name="interaction" value="pp" cy:editable="false"/>
    <graphics width="10" fill="#999999"/>
  </edge>
  <edge label="71 (pp) 109" source="-73" target="-71">
    <att type="real" name="Cosine" value="0.961583"/>
    <att type="string" name="canonicalName" value="71 (pp) 109"/>
    <att type="real" name="deltaMZ" value="-58.007"/>
    <att type="string" name="interaction" value="pp" cy:editable="false"/>
    <graphics width="10" fill="#999999"/>
  </edge>
  <edge label="71 (pp) 114" source="-73" target="-80">
    <att type="real" name="Cosine" value="0.797532"/>
    <att type="string" name="canonicalName" value="71 (pp) 114"/>
    <att type="real" name="deltaMZ" value="-59.037"/>
    <att type="string" name="interaction" value="pp" cy:editable="false"/>
    <graphics width="10" fill="#999999"/>
  </edge>
  <edge label="71 (pp) 126" source="-73" target="-79">
    <att type="real" name="Cosine" value="0.929265"/>
    <att type="string" name="canonicalName" value="71 (pp) 126"/>
    <att type="real" name="deltaMZ" value="-107.987"/>
    <att type="string" name="interaction" value="pp" cy:editable="false"/>
    <graphics width="10" fill="#999999"/>
  </edge>
  <edge label="74 (pp) 109" source="-72" target="-71">
    <att type="real" name="Cosine" value="0.680295"/>
    <att type="string" name="canonicalName" value="74 (pp) 109"/>
    <att type="real" name="deltaMZ" value="-39.99"/>
    <att type="string" name="interaction" value="pp" cy:editable="false"/>
    <graphics width="10" fill="#999999"/>
  </edge>
  <edge label="74 (pp) 114" source="-72" target="-80">
    <att type="real" name="Cosine" value="0.728249"/>
    <att type="string" name="canonicalName" value="74 (pp) 114"/>
    <att type="real" name="deltaMZ" value="-41.02"/>
    <att type="string" name="interaction" value="pp" cy:editable="false"/>
    <graphics width="10" fill="#999999"/>
  </edge>
  <edge label="74 (pp) 126" source="-72" target="-79">
    <att type="real" name="Cosine" value="0.663444"/>
    <att type="string" name="canonicalName" value="74 (pp) 126"/>
    <att type="real" name="deltaMZ" value="-89.97"/>
    <att type="string" name="interaction" value="pp" cy:editable="false"/>
    <graphics width="10" fill="#999999"/>
  </edge>
  <edge label="109 (pp) 114" source="-71" target="-80">
    <att type="real" name="Cosine" value="0.704364"/>
    <att type="string" name="canonicalName" value="109 (pp) 114"/>
    <att type="real" name="deltaMZ" value="-1.03"/>
    <att type="string" name="interaction" value="pp" cy:editable="false"/>
    <graphics width="10" fill="#999999"/>
  </edge>
  <edge label="109 (pp) 126" source="-71" target="-79">
    <att type="real" name="Cosine" value="0.95463"/>
    <att type="string" name="canonicalName" value="109 (pp) 126"/>
    <att type="real" name="deltaMZ" value="-49.98"/>
    <att type="string" name="interaction" value="pp" cy:editable="false"/>
    <graphics width="10" fill="#999999"/>
  </edge>
  <edge label="109 (pp) 143" source="-71" target="-78">
    <att type="real" name="Cosine" value="0.660174"/>
    <att type="string" name="canonicalName" value="109 (pp) 143"/>
    <att type="real" name="deltaMZ" value="-77.07"/>
    <att type="string" name="interaction" value="pp" cy:editable="false"/>
    <graphics width="10" fill="#999999"/>
  </edge>
  <edge label="191 (pp) 193" source="-70" target="-69">
    <att type="real" name="Cosine" value="0.903801"/>
    <att type="string" name="canonicalName" value="191 (pp) 193"/>
    <att type="real" name="deltaMZ" value="-14.015"/>
    <att type="string" name="interaction" value="pp" cy:editable="false"/>
    <graphics width="10" fill="#999999"/>
  </edge>
  <edge label="191 (pp) 194" source="-70" target="-68">
    <att type="real" name="Cosine" value="0.955086"/>
    <att type="string" name="canonicalName" value="191 (pp) 194"/>
    <att type="real" name="deltaMZ" value="-14.016"/>
    <att type="string" name="interaction" value="pp" cy:editable="false"/>
    <graphics width="10" fill="#999999"/>
  </edge>
  <edge label="193 (pp) 194" source="-69" target="-68">
    <att type="real" name="Cosine" value="0.959587"/>
    <att type="string" name="canonicalName" value="193 (pp) 194"/>
    <att type="real" name="deltaMZ" value="-9.76562E-4"/>
    <att type="string" name="interaction" value="pp" cy:editable="false"/>
    <graphics width="10" fill="#999999"/>
  </edge>
  <edge label="83 (pp) 105" source="-67" target="-66">
    <att type="real" name="Cosine" value="0.744272"/>
    <att type="string" name="canonicalName" value="83 (pp) 105"/>
    <att type="real" name="deltaMZ" value="-18.008"/>
    <att type="string" name="interaction" value="pp" cy:editable="false"/>
    <graphics width="10" fill="#999999"/>
  </edge>
  <edge label="86 (pp) 100" source="-65" target="-64">
    <att type="real" name="Cosine" value="0.891543"/>
    <att type="string" name="canonicalName" value="86 (pp) 100"/>
    <att type="real" name="deltaMZ" value="-15.012"/>
    <att type="string" name="interaction" value="pp" cy:editable="false"/>
    <graphics width="10" fill="#999999"/>
  </edge>
  <edge label="86 (pp) 128" source="-65" target="-63">
    <att type="real" name="Cosine" value="0.758155"/>
    <att type="string" name="canonicalName" value="86 (pp) 128"/>
    <att type="real" name="deltaMZ" value="-82.058"/>
    <att type="string" name="interaction" value="pp" cy:editable="false"/>
    <graphics width="10" fill="#999999"/>
  </edge>
  <edge label="86 (pp) 162" source="-65" target="-62">
    <att type="real" name="Cosine" value="0.826971"/>
    <att type="string" name="canonicalName" value="86 (pp) 162"/>
    <att type="real" name="deltaMZ" value="-119.01"/>
    <att type="string" name="interaction" value="pp" cy:editable="false"/>
    <graphics width="10" fill="#999999"/>
  </edge>
  <edge label="86 (pp) 170" source="-65" target="-61">
    <att type="real" name="Cosine" value="0.803405"/>
    <att type="string" name="canonicalName" value="86 (pp) 170"/>
    <att type="real" name="deltaMZ" value="-142.08"/>
    <att type="string" name="interaction" value="pp" cy:editable="false"/>
    <graphics width="10" fill="#999999"/>
  </edge>
  <edge label="86 (pp) 173" source="-65" target="-60">
    <att type="real" name="Cosine" value="0.869626"/>
    <att type="string" name="canonicalName" value="86 (pp) 173"/>
    <att type="real" name="deltaMZ" value="-144.093"/>
    <att type="string" name="interaction" value="pp" cy:editable="false"/>
    <graphics width="10" fill="#999999"/>
  </edge>
  <edge label="86 (pp) 189" source="-65" target="-59">
    <att type="real" name="Cosine" value="0.73649"/>
    <att type="string" name="canonicalName" value="86 (pp) 189"/>
    <att type="real" name="deltaMZ" value="-161.02"/>
    <att type="string" name="interaction" value="pp" cy:editable="false"/>
    <graphics width="10" fill="#999999"/>
  </edge>
  <edge label="86 (pp) 190" source="-65" target="-58">
    <att type="real" name="Cosine" value="0.710363"/>
    <att type="string" name="canonicalName" value="86 (pp) 190"/>
    <att type="real" name="deltaMZ" value="-161.02"/>
    <att type="string" name="interaction" value="pp" cy:editable="false"/>
    <graphics width="10" fill="#999999"/>
  </edge>
  <edge label="100 (pp) 102" source="-64" target="-51">
    <att type="real" name="Cosine" value="0.909797"/>
    <att type="string" name="canonicalName" value="100 (pp) 102"/>
    <att type="real" name="deltaMZ" value="-0.988007"/>
    <att type="string" name="interaction" value="pp" cy:editable="false"/>
    <graphics width="10" fill="#999999"/>
  </edge>
  <edge label="100 (pp) 103" source="-64" target="-50">
    <att type="real" name="Cosine" value="0.842773"/>
    <att type="string" name="canonicalName" value="100 (pp) 103"/>
    <att type="real" name="deltaMZ" value="-0.988007"/>
    <att type="string" name="interaction" value="pp" cy:editable="false"/>
    <graphics width="10" fill="#999999"/>
  </edge>
  <edge label="100 (pp) 128" source="-64" target="-63">
    <att type="real" name="Cosine" value="0.788135"/>
    <att type="string" name="canonicalName" value="100 (pp) 128"/>
    <att type="real" name="deltaMZ" value="-67.046"/>
    <att type="string" name="interaction" value="pp" cy:editable="false"/>
    <graphics width="10" fill="#999999"/>
  </edge>
  <edge label="100 (pp) 162" source="-64" target="-62">
    <att type="real" name="Cosine" value="0.794362"/>
    <att type="string" name="canonicalName" value="100 (pp) 162"/>
    <att type="real" name="deltaMZ" value="-103.998"/>
    <att type="string" name="interaction" value="pp" cy:editable="false"/>
    <graphics width="10" fill="#999999"/>
  </edge>
  <edge label="100 (pp) 170" source="-64" target="-61">
    <att type="real" name="Cosine" value="0.811511"/>
    <att type="string" name="canonicalName" value="100 (pp) 170"/>
    <att type="real" name="deltaMZ" value="-127.068"/>
    <att type="string" name="interaction" value="pp" cy:editable="false"/>
    <graphics width="10" fill="#999999"/>
  </edge>
  <edge label="100 (pp) 173" source="-64" target="-60">
    <att type="real" name="Cosine" value="0.934391"/>
    <att type="string" name="canonicalName" value="100 (pp) 173"/>
    <att type="real" name="deltaMZ" value="-129.081"/>
    <att type="string" name="interaction" value="pp" cy:editable="false"/>
    <graphics width="10" fill="#999999"/>
  </edge>
  <edge label="100 (pp) 189" source="-64" target="-59">
    <att type="real" name="Cosine" value="0.696028"/>
    <att type="string" name="canonicalName" value="100 (pp) 189"/>
    <att type="real" name="deltaMZ" value="-146.008"/>
    <att type="string" name="interaction" value="pp" cy:editable="false"/>
    <graphics width="10" fill="#999999"/>
  </edge>
  <edge label="100 (pp) 190" source="-64" target="-58">
    <att type="real" name="Cosine" value="0.6719"/>
    <att type="string" name="canonicalName" value="100 (pp) 190"/>
    <att type="real" name="deltaMZ" value="-146.008"/>
    <att type="string" name="interaction" value="pp" cy:editable="false"/>
    <graphics width="10" fill="#999999"/>
  </edge>
  <edge label="128 (pp) 129" source="-63" target="-49">
    <att type="real" name="Cosine" value="0.815894"/>
    <att type="string" name="canonicalName" value="128 (pp) 129"/>
    <att type="real" name="deltaMZ" value="-0.981995"/>
    <att type="string" name="interaction" value="pp" cy:editable="false"/>
    <graphics width="10" fill="#999999"/>
  </edge>
  <edge label="128 (pp) 162" source="-63" target="-62">
    <att type="real" name="Cosine" value="0.736872"/>
    <att type="string" name="canonicalName" value="128 (pp) 162"/>
    <att type="real" name="deltaMZ" value="-36.952"/>
    <att type="string" name="interaction" value="pp" cy:editable="false"/>
    <graphics width="10" fill="#999999"/>
  </edge>
  <edge label="128 (pp) 170" source="-63" target="-61">
    <att type="real" name="Cosine" value="0.711615"/>
    <att type="string" name="canonicalName" value="128 (pp) 170"/>
    <att type="real" name="deltaMZ" value="-60.022"/>
    <att type="string" name="interaction" value="pp" cy:editable="false"/>
    <graphics width="10" fill="#999999"/>
  </edge>
  <edge label="128 (pp) 173" source="-63" target="-60">
    <att type="real" name="Cosine" value="0.795349"/>
    <att type="string" name="canonicalName" value="128 (pp) 173"/>
    <att type="real" name="deltaMZ" value="-62.035"/>
    <att type="string" name="interaction" value="pp" cy:editable="false"/>
    <graphics width="10" fill="#999999"/>
  </edge>
  <edge label="128 (pp) 189" source="-63" target="-59">
    <att type="real" name="Cosine" value="0.684033"/>
    <att type="string" name="canonicalName" value="128 (pp) 189"/>
    <att type="real" name="deltaMZ" value="-78.962"/>
    <att type="string" name="interaction" value="pp" cy:editable="false"/>
    <graphics width="10" fill="#999999"/>
  </edge>
  <edge label="128 (pp) 190" source="-63" target="-58">
    <att type="real" name="Cosine" value="0.690046"/>
    <att type="string" name="canonicalName" value="128 (pp) 190"/>
    <att type="real" name="deltaMZ" value="-78.962"/>
    <att type="string" name="interaction" value="pp" cy:editable="false"/>
    <graphics width="10" fill="#999999"/>
  </edge>
  <edge label="162 (pp) 170" source="-62" target="-61">
    <att type="real" name="Cosine" value="0.880117"/>
    <att type="string" name="canonicalName" value="162 (pp) 170"/>
    <att type="real" name="deltaMZ" value="-23.07"/>
    <att type="string" name="interaction" value="pp" cy:editable="false"/>
    <graphics width="10" fill="#999999"/>
  </edge>
  <edge label="162 (pp) 173" source="-62" target="-60">
    <att type="real" name="Cosine" value="0.847653"/>
    <att type="string" name="canonicalName" value="162 (pp) 173"/>
    <att type="real" name="deltaMZ" value="-25.083"/>
    <att type="string" name="interaction" value="pp" cy:editable="false"/>
    <graphics width="10" fill="#999999"/>
  </edge>
  <edge label="162 (pp) 189" source="-62" target="-59">
    <att type="real" name="Cosine" value="0.841637"/>
    <att type="string" name="canonicalName" value="162 (pp) 189"/>
    <att type="real" name="deltaMZ" value="-42.01"/>
    <att type="string" name="interaction" value="pp" cy:editable="false"/>
    <graphics width="10" fill="#999999"/>
  </edge>
  <edge label="162 (pp) 190" source="-62" target="-58">
    <att type="real" name="Cosine" value="0.795226"/>
    <att type="string" name="canonicalName" value="162 (pp) 190"/>
    <att type="real" name="deltaMZ" value="-42.01"/>
    <att type="string" name="interaction" value="pp" cy:editable="false"/>
    <graphics width="10" fill="#999999"/>
  </edge>
  <edge label="170 (pp) 173" source="-61" target="-60">
    <att type="real" name="Cosine" value="0.899924"/>
    <att type="string" name="canonicalName" value="170 (pp) 173"/>
    <att type="real" name="deltaMZ" value="-2.013"/>
    <att type="string" name="interaction" value="pp" cy:editable="false"/>
    <graphics width="10" fill="#999999"/>
  </edge>
  <edge label="170 (pp) 189" source="-61" target="-59">
    <att type="real" name="Cosine" value="0.816933"/>
    <att type="string" name="canonicalName" value="170 (pp) 189"/>
    <att type="real" name="deltaMZ" value="-18.94"/>
    <att type="string" name="interaction" value="pp" cy:editable="false"/>
    <graphics width="10" fill="#999999"/>
  </edge>
  <edge label="170 (pp) 190" source="-61" target="-58">
    <att type="real" name="Cosine" value="0.776798"/>
    <att type="string" name="canonicalName" value="170 (pp) 190"/>
    <att type="real" name="deltaMZ" value="-18.94"/>
    <att type="string" name="interaction" value="pp" cy:editable="false"/>
    <graphics width="10" fill="#999999"/>
  </edge>
  <edge label="173 (pp) 174" source="-60" target="-47">
    <att type="real" name="Cosine" value="0.836512"/>
    <att type="string" name="canonicalName" value="173 (pp) 174"/>
    <att type="real" name="deltaMZ" value="-0.97998"/>
    <att type="string" name="interaction" value="pp" cy:editable="false"/>
    <graphics width="10" fill="#999999"/>
  </edge>
  <edge label="173 (pp) 189" source="-60" target="-59">
    <att type="real" name="Cosine" value="0.750779"/>
    <att type="string" name="canonicalName" value="173 (pp) 189"/>
    <att type="real" name="deltaMZ" value="-16.927"/>
    <att type="string" name="interaction" value="pp" cy:editable="false"/>
    <graphics width="10" fill="#999999"/>
  </edge>
  <edge label="173 (pp) 190" source="-60" target="-58">
    <att type="real" name="Cosine" value="0.72923"/>
    <att type="string" name="canonicalName" value="173 (pp) 190"/>
    <att type="real" name="deltaMZ" value="-16.927"/>
    <att type="string" name="interaction" value="pp" cy:editable="false"/>
    <graphics width="10" fill="#999999"/>
  </edge>
  <edge label="173 (pp) 202" source="-60" target="-16">
    <att type="real" name="Cosine" value="0.727659"/>
    <att type="string" name="canonicalName" value="173 (pp) 202"/>
    <att type="real" name="deltaMZ" value="-67.881"/>
    <att type="string" name="interaction" value="pp" cy:editable="false"/>
    <graphics width="10" fill="#999999"/>
  </edge>
  <edge label="189 (pp) 190" source="-59" target="-58">
    <att type="real" name="Cosine" value="0.96069"/>
    <att type="string" name="canonicalName" value="189 (pp) 190"/>
    <att type="real" name="deltaMZ" value="0.0"/>
    <att type="string" name="interaction" value="pp" cy:editable="false"/>
    <graphics width="10" fill="#999999"/>
  </edge>
  <edge label="89 (pp) 90" source="-57" target="-56">
    <att type="real" name="Cosine" value="0.893748"/>
    <att type="string" name="canonicalName" value="89 (pp) 90"/>
    <att type="real" name="deltaMZ" value="0.0"/>
    <att type="string" name="interaction" value="pp" cy:editable="false"/>
    <graphics width="10" fill="#999999"/>
  </edge>
  <edge label="97 (pp) 98" source="-55" target="-54">
    <att type="real" name="Cosine" value="0.894192"/>
    <att type="string" name="canonicalName" value="97 (pp) 98"/>
    <att type="real" name="deltaMZ" value="0.00299072"/>
    <att type="string" name="interaction" value="pp" cy:editable="false"/>
    <graphics width="10" fill="#999999"/>
  </edge>
  <edge label="99 (pp) 131" source="-53" target="-52">
    <att type="real" name="Cosine" value="0.803669"/>
    <att type="string" name="canonicalName" value="99 (pp) 131"/>
    <att type="real" name="deltaMZ" value="-71.035"/>
    <att type="string" name="interaction" value="pp" cy:editable="false"/>
    <graphics width="10" fill="#999999"/>
  </edge>
  <edge label="102 (pp) 103" source="-51" target="-50">
    <att type="real" name="Cosine" value="0.91814"/>
    <att type="string" name="canonicalName" value="102 (pp) 103"/>
    <att type="real" name="deltaMZ" value="0.0"/>
    <att type="string" name="interaction" value="pp" cy:editable="false"/>
    <graphics width="10" fill="#999999"/>
  </edge>
  <edge label="102 (pp) 129" source="-51" target="-49">
    <att type="real" name="Cosine" value="0.742148"/>
    <att type="string" name="canonicalName" value="102 (pp) 129"/>
    <att type="real" name="deltaMZ" value="-67.04"/>
    <att type="string" name="interaction" value="pp" cy:editable="false"/>
    <graphics width="10" fill="#999999"/>
  </edge>
  <edge label="102 (pp) 138" source="-51" target="-48">
    <att type="real" name="Cosine" value="0.675002"/>
    <att type="string" name="canonicalName" value="102 (pp) 138"/>
    <att type="real" name="deltaMZ" value="-77.97"/>
    <att type="string" name="interaction" value="pp" cy:editable="false"/>
    <graphics width="10" fill="#999999"/>
  </edge>
  <edge label="102 (pp) 174" source="-51" target="-47">
    <att type="real" name="Cosine" value="0.908408"/>
    <att type="string" name="canonicalName" value="102 (pp) 174"/>
    <att type="real" name="deltaMZ" value="-129.073"/>
    <att type="string" name="interaction" value="pp" cy:editable="false"/>
    <graphics width="10" fill="#999999"/>
  </edge>
  <edge label="102 (pp) 187" source="-51" target="-46">
    <att type="real" name="Cosine" value="0.876981"/>
    <att type="string" name="canonicalName" value="102 (pp) 187"/>
    <att type="real" name="deltaMZ" value="-143.06"/>
    <att type="string" name="interaction" value="pp" cy:editable="false"/>
    <graphics width="10" fill="#999999"/>
  </edge>
  <edge label="103 (pp) 129" source="-50" target="-49">
    <att type="real" name="Cosine" value="0.762158"/>
    <att type="string" name="canonicalName" value="103 (pp) 129"/>
    <att type="real" name="deltaMZ" value="-67.04"/>
    <att type="string" name="interaction" value="pp" cy:editable="false"/>
    <graphics width="10" fill="#999999"/>
  </edge>
  <edge label="103 (pp) 174" source="-50" target="-47">
    <att type="real" name="Cosine" value="0.907227"/>
    <att type="string" name="canonicalName" value="103 (pp) 174"/>
    <att type="real" name="deltaMZ" value="-129.073"/>
    <att type="string" name="interaction" value="pp" cy:editable="false"/>
    <graphics width="10" fill="#999999"/>
  </edge>
  <edge label="103 (pp) 187" source="-50" target="-46">
    <att type="real" name="Cosine" value="0.868352"/>
    <att type="string" name="canonicalName" value="103 (pp) 187"/>
    <att type="real" name="deltaMZ" value="-143.06"/>
    <att type="string" name="interaction" value="pp" cy:editable="false"/>
    <graphics width="10" fill="#999999"/>
  </edge>
  <edge label="129 (pp) 138" source="-49" target="-48">
    <att type="real" name="Cosine" value="0.658367"/>
    <att type="string" name="canonicalName" value="129 (pp) 138"/>
    <att type="real" name="deltaMZ" value="-10.93"/>
    <att type="string" name="interaction" value="pp" cy:editable="false"/>
    <graphics width="10" fill="#999999"/>
  </edge>
  <edge label="129 (pp) 174" source="-49" target="-47">
    <att type="real" name="Cosine" value="0.809989"/>
    <att type="string" name="canonicalName" value="129 (pp) 174"/>
    <att type="real" name="deltaMZ" value="-62.033"/>
    <att type="string" name="interaction" value="pp" cy:editable="false"/>
    <graphics width="10" fill="#999999"/>
  </edge>
  <edge label="129 (pp) 187" source="-49" target="-46">
    <att type="real" name="Cosine" value="0.839539"/>
    <att type="string" name="canonicalName" value="129 (pp) 187"/>
    <att type="real" name="deltaMZ" value="-76.02"/>
    <att type="string" name="interaction" value="pp" cy:editable="false"/>
    <graphics width="10" fill="#999999"/>
  </edge>
  <edge label="174 (pp) 187" source="-47" target="-46">
    <att type="real" name="Cosine" value="0.891778"/>
    <att type="string" name="canonicalName" value="174 (pp) 187"/>
    <att type="real" name="deltaMZ" value="-13.987"/>
    <att type="string" name="interaction" value="pp" cy:editable="false"/>
    <graphics width="10" fill="#999999"/>
  </edge>
  <edge label="108 (pp) 112" source="-45" target="-100">
    <att type="real" name="Cosine" value="0.694002"/>
    <att type="string" name="canonicalName" value="108 (pp) 112"/>
    <att type="real" name="deltaMZ" value="-1.21301"/>
    <att type="string" name="interaction" value="pp" cy:editable="false"/>
    <graphics width="10" fill="#999999"/>
  </edge>
  <edge label="110 (pp) 111" source="-44" target="-43">
    <att type="real" name="Cosine" value="0.899714"/>
    <att type="string" name="canonicalName" value="110 (pp) 111"/>
    <att type="real" name="deltaMZ" value="-0.00299072"/>
    <att type="string" name="interaction" value="pp" cy:editable="false"/>
    <graphics width="10" fill="#999999"/>
  </edge>
  <edge label="123 (pp) 199" source="-42" target="-41">
    <att type="real" name="Cosine" value="0.762286"/>
    <att type="string" name="canonicalName" value="123 (pp) 199"/>
    <att type="real" name="deltaMZ" value="-139.093"/>
    <att type="string" name="interaction" value="pp" cy:editable="false"/>
    <graphics width="10" fill="#999999"/>
  </edge>
  <edge label="123 (pp) 201" source="-42" target="-40">
    <att type="real" name="Cosine" value="0.703972"/>
    <att type="string" name="canonicalName" value="123 (pp) 201"/>
    <att type="real" name="deltaMZ" value="-142.072"/>
    <att type="string" name="interaction" value="pp" cy:editable="false"/>
    <graphics width="10" fill="#999999"/>
  </edge>
  <edge label="135 (pp) 159" source="-38" target="-37">
    <att type="real" name="Cosine" value="0.792411"/>
    <att type="string" name="canonicalName" value="135 (pp) 159"/>
    <att type="real" name="deltaMZ" value="-18.006"/>
    <att type="string" name="interaction" value="pp" cy:editable="false"/>
    <graphics width="10" fill="#999999"/>
  </edge>
  <edge label="135 (pp) 160" source="-38" target="-36">
    <att type="real" name="Cosine" value="0.754998"/>
    <att type="string" name="canonicalName" value="135 (pp) 160"/>
    <att type="real" name="deltaMZ" value="-18.006"/>
    <att type="string" name="interaction" value="pp" cy:editable="false"/>
    <graphics width="10" fill="#999999"/>
  </edge>
  <edge label="135 (pp) 168" source="-38" target="-35">
    <att type="real" name="Cosine" value="0.765804"/>
    <att type="string" name="canonicalName" value="135 (pp) 168"/>
    <att type="real" name="deltaMZ" value="-46.046"/>
    <att type="string" name="interaction" value="pp" cy:editable="false"/>
    <graphics width="10" fill="#999999"/>
  </edge>
  <edge label="159 (pp) 160" source="-37" target="-36">
    <att type="real" name="Cosine" value="0.912298"/>
    <att type="string" name="canonicalName" value="159 (pp) 160"/>
    <att type="real" name="deltaMZ" value="0.0"/>
    <att type="string" name="interaction" value="pp" cy:editable="false"/>
    <graphics width="10" fill="#999999"/>
  </edge>
  <edge label="159 (pp) 168" source="-37" target="-35">
    <att type="real" name="Cosine" value="0.946866"/>
    <att type="string" name="canonicalName" value="159 (pp) 168"/>
    <att type="real" name="deltaMZ" value="-28.04"/>
    <att type="string" name="interaction" value="pp" cy:editable="false"/>
    <graphics width="10" fill="#999999"/>
  </edge>
  <edge label="160 (pp) 168" source="-36" target="-35">
    <att type="real" name="Cosine" value="0.940249"/>
    <att type="string" name="canonicalName" value="160 (pp) 168"/>
    <att type="real" name="deltaMZ" value="-28.04"/>
    <att type="string" name="interaction" value="pp" cy:editable="false"/>
    <graphics width="10" fill="#999999"/>
  </edge>
  <edge label="137 (pp) 142" source="-34" target="-33">
    <att type="real" name="Cosine" value="0.880091"/>
    <att type="string" name="canonicalName" value="137 (pp) 142"/>
    <att type="real" name="deltaMZ" value="-2.12299"/>
    <att type="string" name="interaction" value="pp" cy:editable="false"/>
    <graphics width="10" fill="#999999"/>
  </edge>
  <edge label="139 (pp) 140" source="-32" target="-31">
    <att type="real" name="Cosine" value="0.674198"/>
    <att type="string" name="canonicalName" value="139 (pp) 140"/>
    <att type="real" name="deltaMZ" value="-0.987"/>
    <att type="string" name="interaction" value="pp" cy:editable="false"/>
    <graphics width="10" fill="#999999"/>
  </edge>
  <edge label="139 (pp) 141" source="-32" target="-30">
    <att type="real" name="Cosine" value="0.714585"/>
    <att type="string" name="canonicalName" value="139 (pp) 141"/>
    <att type="real" name="deltaMZ" value="-0.987"/>
    <att type="string" name="interaction" value="pp" cy:editable="false"/>
    <graphics width="10" fill="#999999"/>
  </edge>
  <edge label="139 (pp) 155" source="-32" target="-29">
    <att type="real" name="Cosine" value="0.859261"/>
    <att type="string" name="canonicalName" value="139 (pp) 155"/>
    <att type="real" name="deltaMZ" value="-14.013"/>
    <att type="string" name="interaction" value="pp" cy:editable="false"/>
    <graphics width="10" fill="#999999"/>
  </edge>
  <edge label="140 (pp) 141" source="-31" target="-30">
    <att type="real" name="Cosine" value="0.96526"/>
    <att type="string" name="canonicalName" value="140 (pp) 141"/>
    <att type="real" name="deltaMZ" value="0.0"/>
    <att type="string" name="interaction" value="pp" cy:editable="false"/>
    <graphics width="10" fill="#999999"/>
  </edge>
  <edge label="140 (pp) 156" source="-31" target="-28">
    <att type="real" name="Cosine" value="0.859232"/>
    <att type="string" name="canonicalName" value="140 (pp) 156"/>
    <att type="real" name="deltaMZ" value="-14.013"/>
    <att type="string" name="interaction" value="pp" cy:editable="false"/>
    <graphics width="10" fill="#999999"/>
  </edge>
  <edge label="140 (pp) 157" source="-31" target="-27">
    <att type="real" name="Cosine" value="0.684307"/>
    <att type="string" name="canonicalName" value="140 (pp) 157"/>
    <att type="real" name="deltaMZ" value="-14.013"/>
    <att type="string" name="interaction" value="pp" cy:editable="false"/>
    <graphics width="10" fill="#999999"/>
  </edge>
  <edge label="141 (pp) 156" source="-30" target="-28">
    <att type="real" name="Cosine" value="0.878357"/>
    <att type="string" name="canonicalName" value="141 (pp) 156"/>
    <att type="real" name="deltaMZ" value="-14.013"/>
    <att type="string" name="interaction" value="pp" cy:editable="false"/>
    <graphics width="10" fill="#999999"/>
  </edge>
  <edge label="141 (pp) 157" source="-30" target="-27">
    <att type="real" name="Cosine" value="0.69659"/>
    <att type="string" name="canonicalName" value="141 (pp) 157"/>
    <att type="real" name="deltaMZ" value="-14.013"/>
    <att type="string" name="interaction" value="pp" cy:editable="false"/>
    <graphics width="10" fill="#999999"/>
  </edge>
  <edge label="155 (pp) 156" source="-29" target="-28">
    <att type="real" name="Cosine" value="0.858374"/>
    <att type="string" name="canonicalName" value="155 (pp) 156"/>
    <att type="real" name="deltaMZ" value="-0.987"/>
    <att type="string" name="interaction" value="pp" cy:editable="false"/>
    <graphics width="10" fill="#999999"/>
  </edge>
  <edge label="155 (pp) 157" source="-29" target="-27">
    <att type="real" name="Cosine" value="0.785192"/>
    <att type="string" name="canonicalName" value="155 (pp) 157"/>
    <att type="real" name="deltaMZ" value="-0.987"/>
    <att type="string" name="interaction" value="pp" cy:editable="false"/>
    <graphics width="10" fill="#999999"/>
  </edge>
  <edge label="155 (pp) 163" source="-29" target="-25">
    <att type="real" name="Cosine" value="0.825812"/>
    <att type="string" name="canonicalName" value="155 (pp) 163"/>
    <att type="real" name="deltaMZ" value="-15.996"/>
    <att type="string" name="interaction" value="pp" cy:editable="false"/>
    <graphics width="10" fill="#999999"/>
  </edge>
  <edge label="156 (pp) 157" source="-28" target="-27">
    <att type="real" name="Cosine" value="0.87453"/>
    <att type="string" name="canonicalName" value="156 (pp) 157"/>
    <att type="real" name="deltaMZ" value="0.0"/>
    <att type="string" name="interaction" value="pp" cy:editable="false"/>
    <graphics width="10" fill="#999999"/>
  </edge>
  <edge label="156 (pp) 163" source="-28" target="-25">
    <att type="real" name="Cosine" value="0.746488"/>
    <att type="string" name="canonicalName" value="156 (pp) 163"/>
    <att type="real" name="deltaMZ" value="-15.009"/>
    <att type="string" name="interaction" value="pp" cy:editable="false"/>
    <graphics width="10" fill="#999999"/>
  </edge>
  <edge label="156 (pp) 184" source="-28" target="-24">
    <att type="real" name="Cosine" value="0.851581"/>
    <att type="string" name="canonicalName" value="156 (pp) 184"/>
    <att type="real" name="deltaMZ" value="-45.02"/>
    <att type="string" name="interaction" value="pp" cy:editable="false"/>
    <graphics width="10" fill="#999999"/>
  </edge>
  <edge label="157 (pp) 184" source="-27" target="-24">
    <att type="real" name="Cosine" value="0.67961"/>
    <att type="string" name="canonicalName" value="157 (pp) 184"/>
    <att type="real" name="deltaMZ" value="-45.02"/>
    <att type="string" name="interaction" value="pp" cy:editable="false"/>
    <graphics width="10" fill="#999999"/>
  </edge>
  <edge label="158 (pp) 159" source="-23" target="-37">
    <att type="real" name="Cosine" value="0.769284"/>
    <att type="string" name="canonicalName" value="158 (pp) 159"/>
    <att type="real" name="deltaMZ" value="-0.97998"/>
    <att type="string" name="interaction" value="pp" cy:editable="false"/>
    <graphics width="10" fill="#999999"/>
  </edge>
  <edge label="158 (pp) 160" source="-23" target="-36">
    <att type="real" name="Cosine" value="0.696708"/>
    <att type="string" name="canonicalName" value="158 (pp) 160"/>
    <att type="real" name="deltaMZ" value="-0.97998"/>
    <att type="string" name="interaction" value="pp" cy:editable="false"/>
    <graphics width="10" fill="#999999"/>
  </edge>
  <edge label="158 (pp) 168" source="-23" target="-35">
    <att type="real" name="Cosine" value="0.771734"/>
    <att type="string" name="canonicalName" value="158 (pp) 168"/>
    <att type="real" name="deltaMZ" value="-29.02"/>
    <att type="string" name="interaction" value="pp" cy:editable="false"/>
    <graphics width="10" fill="#999999"/>
  </edge>
  <edge label="164 (pp) 165" source="-22" target="-21">
    <att type="real" name="Cosine" value="0.893157"/>
    <att type="string" name="canonicalName" value="164 (pp) 165"/>
    <att type="real" name="deltaMZ" value="0.0"/>
    <att type="string" name="interaction" value="pp" cy:editable="false"/>
    <graphics width="10" fill="#999999"/>
  </edge>
  <edge label="167 (pp) 182" source="-20" target="-19">
    <att type="real" name="Cosine" value="0.961297"/>
    <att type="string" name="canonicalName" value="167 (pp) 182"/>
    <att type="real" name="deltaMZ" value="-14.013"/>
    <att type="string" name="interaction" value="pp" cy:editable="false"/>
    <graphics width="10" fill="#999999"/>
  </edge>
  <edge label="167 (pp) 196" source="-20" target="-18">
    <att type="real" name="Cosine" value="0.934061"/>
    <att type="string" name="canonicalName" value="167 (pp) 196"/>
    <att type="real" name="deltaMZ" value="-47.972"/>
    <att type="string" name="interaction" value="pp" cy:editable="false"/>
    <graphics width="10" fill="#999999"/>
  </edge>
  <edge label="167 (pp) 204" source="-20" target="-17">
    <att type="real" name="Cosine" value="0.891446"/>
    <att type="string" name="canonicalName" value="167 (pp) 204"/>
    <att type="real" name="deltaMZ" value="-87.01"/>
    <att type="string" name="interaction" value="pp" cy:editable="false"/>
    <graphics width="10" fill="#999999"/>
  </edge>
  <edge label="182 (pp) 196" source="-19" target="-18">
    <att type="real" name="Cosine" value="0.908546"/>
    <att type="string" name="canonicalName" value="182 (pp) 196"/>
    <att type="real" name="deltaMZ" value="-33.959"/>
    <att type="string" name="interaction" value="pp" cy:editable="false"/>
    <graphics width="10" fill="#999999"/>
  </edge>
  <edge label="182 (pp) 204" source="-19" target="-17">
    <att type="real" name="Cosine" value="0.917465"/>
    <att type="string" name="canonicalName" value="182 (pp) 204"/>
    <att type="real" name="deltaMZ" value="-72.997"/>
    <att type="string" name="interaction" value="pp" cy:editable="false"/>
    <graphics width="10" fill="#999999"/>
  </edge>
  <edge label="196 (pp) 204" source="-18" target="-17">
    <att type="real" name="Cosine" value="0.846298"/>
    <att type="string" name="canonicalName" value="196 (pp) 204"/>
    <att type="real" name="deltaMZ" value="-39.038"/>
    <att type="string" name="interaction" value="pp" cy:editable="false"/>
    <graphics width="10" fill="#999999"/>
  </edge>
  <edge label="176 (pp) 189" source="-15" target="-59">
    <att type="real" name="Cosine" value="0.831441"/>
    <att type="string" name="canonicalName" value="176 (pp) 189"/>
    <att type="real" name="deltaMZ" value="-14.018"/>
    <att type="string" name="interaction" value="pp" cy:editable="false"/>
    <graphics width="10" fill="#999999"/>
  </edge>
  <edge label="176 (pp) 190" source="-15" target="-58">
    <att type="real" name="Cosine" value="0.785061"/>
    <att type="string" name="canonicalName" value="176 (pp) 190"/>
    <att type="real" name="deltaMZ" value="-14.018"/>
    <att type="string" name="interaction" value="pp" cy:editable="false"/>
    <graphics width="10" fill="#999999"/>
  </edge>
  <edge label="183 (pp) 184" source="-14" target="-24">
    <att type="real" name="Cosine" value="0.660678"/>
    <att type="string" name="canonicalName" value="183 (pp) 184"/>
    <att type="real" name="deltaMZ" value="-0.98999"/>
    <att type="string" name="interaction" value="pp" cy:editable="false"/>
    <graphics width="10" fill="#999999"/>
  </edge>
  <edge label="183 (pp) 189" source="-14" target="-59">
    <att type="real" name="Cosine" value="0.72377"/>
    <att type="string" name="canonicalName" value="183 (pp) 189"/>
    <att type="real" name="deltaMZ" value="-7.97003"/>
    <att type="string" name="interaction" value="pp" cy:editable="false"/>
    <graphics width="10" fill="#999999"/>
  </edge>
  <edge label="183 (pp) 190" source="-14" target="-58">
    <att type="real" name="Cosine" value="0.683305"/>
    <att type="string" name="canonicalName" value="183 (pp) 190"/>
    <att type="real" name="deltaMZ" value="-7.97003"/>
    <att type="string" name="interaction" value="pp" cy:editable="false"/>
    <graphics width="10" fill="#999999"/>
  </edge>
  <edge label="192 (pp) 204" source="-13" target="-17">
    <att type="real" name="Cosine" value="0.650532"/>
    <att type="string" name="canonicalName" value="192 (pp) 204"/>
    <att type="real" name="deltaMZ" value="-51.96"/>
    <att type="string" name="interaction" value="pp" cy:editable="false"/>
    <graphics width="10" fill="#999999"/>
  </edge>
  <edge label="195 (pp) 196" source="-12" target="-18">
    <att type="real" name="Cosine" value="0.769374"/>
    <att type="string" name="canonicalName" value="195 (pp) 196"/>
    <att type="real" name="deltaMZ" value="-0.00799561"/>
    <att type="string" name="interaction" value="pp" cy:editable="false"/>
    <graphics width="10" fill="#999999"/>
  </edge>
  <edge label="197 (pp) 210" source="-11" target="-10">
    <att type="real" name="Cosine" value="0.889772"/>
    <att type="string" name="canonicalName" value="197 (pp) 210"/>
    <att type="real" name="deltaMZ" value="-74.019"/>
    <att type="string" name="interaction" value="pp" cy:editable="false"/>
    <graphics width="10" fill="#999999"/>
  </edge>
  <edge label="208 (pp) 209" source="-9" target="-8">
    <att type="real" name="Cosine" value="0.971166"/>
    <att type="string" name="canonicalName" value="208 (pp) 209"/>
    <att type="real" name="deltaMZ" value="-0.00598145"/>
    <att type="string" name="interaction" value="pp" cy:editable="false"/>
    <graphics width="10" fill="#999999"/>
  </edge>
  <edge label="208 (pp) 219" source="-9" target="-7">
    <att type="real" name="Cosine" value="0.87835"/>
    <att type="string" name="canonicalName" value="208 (pp) 219"/>
    <att type="real" name="deltaMZ" value="-87.036"/>
    <att type="string" name="interaction" value="pp" cy:editable="false"/>
    <graphics width="10" fill="#999999"/>
  </edge>
  <edge label="209 (pp) 219" source="-8" target="-7">
    <att type="real" name="Cosine" value="0.895159"/>
    <att type="string" name="canonicalName" value="209 (pp) 219"/>
    <att type="real" name="deltaMZ" value="-87.03"/>
    <att type="string" name="interaction" value="pp" cy:editable="false"/>
    <graphics width="10" fill="#999999"/>
  </edge>
  <edge label="211 (pp) 212" source="-6" target="-5">
    <att type="real" name="Cosine" value="0.824326"/>
    <att type="string" name="canonicalName" value="211 (pp) 212"/>
    <att type="real" name="deltaMZ" value="0.0"/>
    <att type="string" name="interaction" value="pp" cy:editable="false"/>
    <graphics width="10" fill="#999999"/>
  </edge>
  <edge label="217 (pp) 218" source="-4" target="-3">
    <att type="real" name="Cosine" value="0.682855"/>
    <att type="string" name="canonicalName" value="217 (pp) 218"/>
    <att type="real" name="deltaMZ" value="-16.975"/>
    <att type="string" name="interaction" value="pp" cy:editable="false"/>
    <graphics width="10" fill="#999999"/>
  </edge>
  <edge label="222 (pp) 224" source="-2" target="-1">
    <att type="real" name="Cosine" value="0.932876"/>
    <att type="string" name="canonicalName" value="222 (pp) 224"/>
    <att type="real" name="deltaMZ" value="-14.017"/>
    <att type="string" name="interaction" value="pp" cy:editable="false"/>
    <graphics width="10" fill="#999999"/>
  </edge>
</graph>
