# Supplementary material for: Warhead biosynthesis and the origin of structural diversity in hydroxamate metalloproteinase inhibitors
Source: Nat Commun. 2017 Dec 6;8:1965. doi: 10.1038/s41467-017-01975-6 (PMC5719088; doi:10.1038/s41467-017-01975-6)
Supplement: Supplementary file 4 — Supplementary Data 1 [file 41467_2017_1975_MOESM4_ESM.zip › CytoscapeSession-2017_09_02-22_19/Matlystatin-containing network.xgmml]

<?xml version="1.0" encoding="UTF-8" standalone="yes"?>
<graph label="Matlystatin-containing network" xmlns:dc="http://purl.org/dc/elements/1.1/" xmlns:xlink="http://www.w3.org/1999/xlink" xmlns:rdf="http://www.w3.org/1999/02/22-rdf-syntax-ns#" xmlns:cy="http://www.cytoscape.org" xmlns="http://www.cs.rpi.edu/XGMML"  directed="1">
  <att name="documentVersion" value="1.1"/>
  <att name="networkMetadata">
    <rdf:RDF>
      <rdf:Description rdf:about="http://www.cytoscape.org/">
        <dc:type>Protein-Protein Interaction</dc:type>
        <dc:description>N/A</dc:description>
        <dc:identifier>N/A</dc:identifier>
        <dc:date>2017-09-02 22:19:08</dc:date>
        <dc:title>Matlystatin-containing network</dc:title>
        <dc:source>http://www.cytoscape.org/</dc:source>
        <dc:format>Cytoscape-XGMML</dc:format>
      </rdf:Description>
    </rdf:RDF>
  </att>
  <att type="string" name="backgroundColor" value="#ffffff"/>
  <att type="real" name="GRAPH_VIEW_ZOOM" value="0.7786399948603393"/>
  <att type="real" name="GRAPH_VIEW_CENTER_X" value="1325.1960614566083"/>
  <att type="real" name="GRAPH_VIEW_CENTER_Y" value="394.5372747454253"/>
  <att type="boolean" name="NODE_SIZE_LOCKED" value="true"/>
  <att type="string" name="__layoutAlgorithm" value="grid" cy:hidden="true"/>
  <node label="129" id="-49">
    <att type="string" name="AllFiles" value="AA BPM D7 2_Seg1Ev1.mzXML:956###AA TSB D7 1_Seg1Ev1.mzXML:958###AA TSB D7 2_Seg1Ev1.mzXML:968###"/>
    <att type="string" name="AllGroups" value=""/>
    <att type="string" name="AllOrganisms" value="N/A"/>
    <att type="real" name="BPM Avr" value="7185209.5"/>
    <att type="real" name="BPM SQRT." value="2680.524109"/>
    <att type="string" name="DefaultGroups" value="&quot;G1,G3,&quot;"/>
    <att type="integer" name="EvenOdd" value="1"/>
    <att type="integer" name="G1" value="1"/>
    <att type="integer" name="G2" value="0"/>
    <att type="integer" name="G3" value="2"/>
    <att type="integer" name="G4" value="0"/>
    <att type="integer" name="G5" value="0"/>
    <att type="integer" name="G6" value="0"/>
    <att type="string" name="ID" value="129"/>
    <att type="string" name="LibraryID" value="N/A"/>
    <att type="real" name="MPM Avr." value="0.0"/>
    <att type="real" name="MPM SQRT." value="0.0"/>
    <att type="integer" name="NumberOrganismIDs" value="0"/>
    <att type="string" name="ProteoSAFeClusterLink" value="http://gnps.ucsd.edu//ProteoSAFe/result.jsp?task=876a7eb59a9940079944549a810335c3&amp;view=cluster_details&amp;protein=129"/>
    <att type="real" name="RTMean" value="209.7"/>
    <att type="real" name="RTStdErr" value="0.888819442"/>
    <att type="real" name="TSB Avr." value="5511292.5"/>
    <att type="real" name="TSB SQRT." value="2347.614214"/>
    <att type="integer" name="UniqueFileSourcesCount" value="3"/>
    <att type="string" name="canonicalName" value="129"/>
    <att type="string" name="cluster index" value="129"/>
    <att type="list" name="cytoscape.alias.list">
      <att type="string" name="cytoscape.alias.list" value="129"/>
    </att>
    <att type="string" name="hiddenLabel" value="null" cy:hidden="true" cy:editable="false"/>
    <att type="string" name="node.fillColor" value="255,190,190"/>
    <att type="integer" name="number of spectra" value="3"/>
    <att type="real" name="parent mass" value="508.35"/>
    <att type="integer" name="precursor charge" value="0"/>
    <att type="real" name="precursor mass" value="508.35"/>
    <att type="integer" name="sum(precursor intensity)" value="0"/>
    <graphics type="ELLIPSE" h="40.0" w="40.0" x="1327.5196533203125" y="108.28208923339844" fill="#666666" width="3" outline="#000000"/>
  </node>
  <node label="148" id="-26">
    <att type="string" name="AllFiles" value="AA MPM D7 1_Seg1Ev1.mzXML:438###AA MPM D7 1_Seg1Ev1.mzXML:444###AA MPM D7 2_Seg1Ev1.mzXML:444###"/>
    <att type="string" name="AllGroups" value=""/>
    <att type="string" name="AllOrganisms" value="N/A"/>
    <att type="string" name="DefaultGroups" value="G2,"/>
    <att type="integer" name="EvenOdd" value="1"/>
    <att type="integer" name="G1" value="0"/>
    <att type="integer" name="G2" value="3"/>
    <att type="integer" name="G3" value="0"/>
    <att type="integer" name="G4" value="0"/>
    <att type="integer" name="G5" value="0"/>
    <att type="integer" name="G6" value="0"/>
    <att type="string" name="LibraryID" value="N/A"/>
    <att type="integer" name="NumberOrganismIDs" value="0"/>
    <att type="string" name="ProteoSAFeClusterLink" value="http://gnps.ucsd.edu//ProteoSAFe/result.jsp?task=876a7eb59a9940079944549a810335c3&amp;view=cluster_details&amp;protein=148"/>
    <att type="real" name="RTMean" value="106.2"/>
    <att type="real" name="RTStdErr" value="0.964365076099"/>
    <att type="integer" name="UniqueFileSourcesCount" value="2"/>
    <att type="string" name="canonicalName" value="148"/>
    <att type="string" name="cluster index" value="148"/>
    <att type="list" name="cytoscape.alias.list">
      <att type="string" name="cytoscape.alias.list" value="148"/>
    </att>
    <att type="integer" name="number of spectra" value="3"/>
    <att type="real" name="parent mass" value="531.246"/>
    <att type="integer" name="precursor charge" value="0"/>
    <att type="real" name="precursor mass" value="531.246"/>
    <att type="integer" name="sum(precursor intensity)" value="0"/>
    <graphics type="ELLIPSE" h="40.0" w="40.0" x="1539.9683837890625" y="77.78256225585938" fill="#666666" width="3" outline="#000000"/>
  </node>
  <node label="156" id="-28">
    <att type="string" name="AllFiles" value="AA BPM D7 2_Seg1Ev1.mzXML:610###AA BPM D7 2_Seg1Ev1.mzXML:618###AA BPM D7 2_Seg1Ev1.mzXML:626###AA BPM D7 2_Seg1Ev1.mzXML:634###AA BPM D7 2_Seg1Ev1.mzXML:652###AA BPM D7 2_Seg1Ev1.mzXML:660###AA BPM D7 2_Seg1Ev1.mzXML:668###AA BPM D7 1_Seg1Ev1.mzXML:612###AA BPM D7 1_Seg1Ev1.mzXML:620###AA BPM D7 1_Seg1Ev1.mzXML:628###AA BPM D7 1_Seg1Ev1.mzXML:636###AA BPM D7 1_Seg1Ev1.mzXML:644###AA BPM D7 1_Seg1Ev1.mzXML:652###AA BPM D7 1_Seg1Ev1.mzXML:660###AA BPM D7 1_Seg1Ev1.mzXML:668###AA BPM D7 1_Seg1Ev1.mzXML:682###AA TSB D7 1_Seg1Ev1.mzXML:634###AA TSB D7 1_Seg1Ev1.mzXML:642###AA TSB D7 1_Seg1Ev1.mzXML:650###AA TSB D7 1_Seg1Ev1.mzXML:658###AA TSB D7 1_Seg1Ev1.mzXML:668###AA TSB D7 1_Seg1Ev1.mzXML:676###AA TSB D7 1_Seg1Ev1.mzXML:684###AA TSB D7 1_Seg1Ev1.mzXML:692###AA TSB D7 2_Seg1Ev1.mzXML:618###AA TSB D7 2_Seg1Ev1.mzXML:642###AA TSB D7 2_Seg1Ev1.mzXML:650###AA TSB D7 2_Seg1Ev1.mzXML:658###AA TSB D7 2_Seg1Ev1.mzXML:666###AA TSB D7 2_Seg1Ev1.mzXML:676###AA TSB D7 2_Seg1Ev1.mzXML:684###AA TSB D7 2_Seg1Ev1.mzXML:692###AA TSB D7 2_Seg1Ev1.mzXML:700###"/>
    <att type="string" name="AllGroups" value=""/>
    <att type="string" name="AllOrganisms" value="N/A"/>
    <att type="real" name="BPM Avr" value="3.70755295E7"/>
    <att type="real" name="BPM SQRT." value="6088.967852"/>
    <att type="string" name="DefaultGroups" value="&quot;G1,G3,&quot;"/>
    <att type="integer" name="EvenOdd" value="1"/>
    <att type="integer" name="G1" value="16"/>
    <att type="integer" name="G2" value="0"/>
    <att type="integer" name="G3" value="17"/>
    <att type="integer" name="G4" value="0"/>
    <att type="integer" name="G5" value="0"/>
    <att type="integer" name="G6" value="0"/>
    <att type="string" name="ID" value="156"/>
    <att type="string" name="LibraryID" value="N/A"/>
    <att type="real" name="MPM Avr." value="0.0"/>
    <att type="real" name="MPM SQRT." value="0.0"/>
    <att type="integer" name="NumberOrganismIDs" value="0"/>
    <att type="string" name="ProteoSAFeClusterLink" value="http://gnps.ucsd.edu//ProteoSAFe/result.jsp?task=876a7eb59a9940079944549a810335c3&amp;view=cluster_details&amp;protein=156"/>
    <att type="real" name="RTMean" value="148.2909091"/>
    <att type="real" name="RTStdErr" value="4.800218982"/>
    <att type="real" name="TSB Avr." value="8.3595148E7"/>
    <att type="real" name="TSB SQRT." value="9143.038226"/>
    <att type="integer" name="UniqueFileSourcesCount" value="4"/>
    <att type="string" name="canonicalName" value="156"/>
    <att type="string" name="cluster index" value="156"/>
    <att type="list" name="cytoscape.alias.list">
      <att type="string" name="cytoscape.alias.list" value="156"/>
    </att>
    <att type="string" name="hiddenLabel" value="null" cy:hidden="true" cy:editable="false"/>
    <att type="string" name="node.fillColor" value="255,0,0"/>
    <att type="integer" name="number of spectra" value="33"/>
    <att type="real" name="parent mass" value="534.33"/>
    <att type="integer" name="precursor charge" value="0"/>
    <att type="real" name="precursor mass" value="534.33"/>
    <att type="integer" name="sum(precursor intensity)" value="0"/>
    <graphics type="ELLIPSE" h="40.0" w="40.0" x="824.09033203125" y="129.31407165527344" fill="#000000" width="3" outline="#000000"/>
  </node>
  <node label="139" id="-32">
    <att type="string" name="AllFiles" value="AA TSB D7 1_Seg1Ev1.mzXML:486###AA TSB D7 2_Seg1Ev1.mzXML:490###"/>
    <att type="string" name="AllGroups" value=""/>
    <att type="string" name="AllOrganisms" value="N/A"/>
    <att type="real" name="BPM Avr" value="591275.0"/>
    <att type="real" name="BPM SQRT." value="768.9440812"/>
    <att type="string" name="DefaultGroups" value="&quot;G3,&quot;"/>
    <att type="integer" name="EvenOdd" value="0"/>
    <att type="integer" name="G1" value="0"/>
    <att type="integer" name="G2" value="0"/>
    <att type="integer" name="G3" value="2"/>
    <att type="integer" name="G4" value="0"/>
    <att type="integer" name="G5" value="0"/>
    <att type="integer" name="G6" value="0"/>
    <att type="string" name="ID" value="139"/>
    <att type="string" name="LibraryID" value="N/A"/>
    <att type="real" name="MPM Avr." value="0.0"/>
    <att type="real" name="MPM SQRT." value="0.0"/>
    <att type="integer" name="NumberOrganismIDs" value="0"/>
    <att type="string" name="ProteoSAFeClusterLink" value="http://gnps.ucsd.edu//ProteoSAFe/result.jsp?task=876a7eb59a9940079944549a810335c3&amp;view=cluster_details&amp;protein=139"/>
    <att type="real" name="RTMean" value="113.0"/>
    <att type="real" name="RTStdErr" value="0.424264069"/>
    <att type="real" name="TSB Avr." value="3139604.0"/>
    <att type="real" name="TSB SQRT." value="1771.892773"/>
    <att type="integer" name="UniqueFileSourcesCount" value="2"/>
    <att type="string" name="canonicalName" value="139"/>
    <att type="string" name="cluster index" value="139"/>
    <att type="list" name="cytoscape.alias.list">
      <att type="string" name="cytoscape.alias.list" value="139"/>
    </att>
    <att type="string" name="hiddenLabel" value="null" cy:hidden="true" cy:editable="false"/>
    <att type="string" name="node.fillColor" value="255,0,0"/>
    <att type="integer" name="number of spectra" value="2"/>
    <att type="real" name="parent mass" value="519.33"/>
    <att type="integer" name="precursor charge" value="0"/>
    <att type="real" name="precursor mass" value="519.33"/>
    <att type="integer" name="sum(precursor intensity)" value="0"/>
    <graphics type="ELLIPSE" h="39.999999046325684" w="40.0" x="686.264892578125" y="33.65771532058716" fill="#000000" width="3" outline="#000000"/>
  </node>
  <node label="138" id="-48">
    <att type="string" name="AllFiles" value="AA BPM D7 1_Seg1Ev1.mzXML:796###"/>
    <att type="string" name="AllGroups" value=""/>
    <att type="string" name="AllOrganisms" value="N/A"/>
    <att type="string" name="DefaultGroups" value="G1,"/>
    <att type="integer" name="EvenOdd" value="0"/>
    <att type="integer" name="G1" value="1"/>
    <att type="integer" name="G2" value="0"/>
    <att type="integer" name="G3" value="0"/>
    <att type="integer" name="G4" value="0"/>
    <att type="integer" name="G5" value="0"/>
    <att type="integer" name="G6" value="0"/>
    <att type="string" name="LibraryID" value="N/A"/>
    <att type="integer" name="NumberOrganismIDs" value="0"/>
    <att type="string" name="ProteoSAFeClusterLink" value="http://gnps.ucsd.edu//ProteoSAFe/result.jsp?task=876a7eb59a9940079944549a810335c3&amp;view=cluster_details&amp;protein=138"/>
    <att type="real" name="RTMean" value="177.1"/>
    <att type="real" name="RTStdErr" value="0.0"/>
    <att type="integer" name="UniqueFileSourcesCount" value="1"/>
    <att type="string" name="canonicalName" value="138"/>
    <att type="string" name="cluster index" value="138"/>
    <att type="list" name="cytoscape.alias.list">
      <att type="string" name="cytoscape.alias.list" value="138"/>
    </att>
    <att type="string" name="node.fillColor" value="255,190,190"/>
    <att type="integer" name="number of spectra" value="1"/>
    <att type="real" name="parent mass" value="519.28"/>
    <att type="integer" name="precursor charge" value="0"/>
    <att type="real" name="precursor mass" value="519.28"/>
    <att type="integer" name="sum(precursor intensity)" value="0"/>
    <graphics type="ELLIPSE" h="40.0" w="40.0" x="1420.2769775390625" y="41.84450149536133" fill="#666666" width="3" outline="#000000"/>
  </node>
  <node label="55" id="-89">
    <att type="string" name="AllFiles" value="AA BPM D7 2_Seg1Ev1.mzXML:302###"/>
    <att type="string" name="AllGroups" value=""/>
    <att type="string" name="AllOrganisms" value="N/A"/>
    <att type="string" name="DefaultGroups" value="G1,"/>
    <att type="integer" name="EvenOdd" value="0"/>
    <att type="integer" name="G1" value="1"/>
    <att type="integer" name="G2" value="0"/>
    <att type="integer" name="G3" value="0"/>
    <att type="integer" name="G4" value="0"/>
    <att type="integer" name="G5" value="0"/>
    <att type="integer" name="G6" value="0"/>
    <att type="string" name="LibraryID" value="N/A"/>
    <att type="integer" name="NumberOrganismIDs" value="0"/>
    <att type="string" name="ProteoSAFeClusterLink" value="http://gnps.ucsd.edu//ProteoSAFe/result.jsp?task=876a7eb59a9940079944549a810335c3&amp;view=cluster_details&amp;protein=55"/>
    <att type="real" name="RTMean" value="69.1"/>
    <att type="real" name="RTStdErr" value="0.0"/>
    <att type="integer" name="UniqueFileSourcesCount" value="1"/>
    <att type="string" name="canonicalName" value="55"/>
    <att type="string" name="cluster index" value="55"/>
    <att type="list" name="cytoscape.alias.list">
      <att type="string" name="cytoscape.alias.list" value="55"/>
    </att>
    <att type="integer" name="number of spectra" value="1"/>
    <att type="real" name="parent mass" value="343.2"/>
    <att type="integer" name="precursor charge" value="0"/>
    <att type="real" name="precursor mass" value="343.2"/>
    <att type="integer" name="sum(precursor intensity)" value="0"/>
    <graphics type="ELLIPSE" h="40.0" w="40.0" x="919.5109252929688" y="480.0885314941406" fill="#666666" width="3" outline="#000000"/>
  </node>
  <node label="193" id="-69">
    <att type="string" name="AllFiles" value="AA BPM D7 2_Seg1Ev1.mzXML:714###AA BPM D7 2_Seg1Ev1.mzXML:722###AA BPM D7 2_Seg1Ev1.mzXML:730###AA BPM D7 2_Seg1Ev1.mzXML:738###AA BPM D7 2_Seg1Ev1.mzXML:746###AA BPM D7 2_Seg1Ev1.mzXML:766###AA BPM D7 1_Seg1Ev1.mzXML:720###AA BPM D7 1_Seg1Ev1.mzXML:728###AA BPM D7 1_Seg1Ev1.mzXML:736###AA BPM D7 1_Seg1Ev1.mzXML:744###AA BPM D7 1_Seg1Ev1.mzXML:752###AA BPM D7 1_Seg1Ev1.mzXML:760###AA BPM D7 1_Seg1Ev1.mzXML:768###AA TSB D7 1_Seg1Ev1.mzXML:722###AA TSB D7 1_Seg1Ev1.mzXML:730###AA TSB D7 1_Seg1Ev1.mzXML:738###AA TSB D7 1_Seg1Ev1.mzXML:782###AA TSB D7 2_Seg1Ev1.mzXML:726###AA TSB D7 2_Seg1Ev1.mzXML:734###AA TSB D7 2_Seg1Ev1.mzXML:742###AA TSB D7 2_Seg1Ev1.mzXML:768###"/>
    <att type="string" name="AllGroups" value=""/>
    <att type="string" name="AllOrganisms" value="N/A"/>
    <att type="string" name="DefaultGroups" value="G1,G3,"/>
    <att type="integer" name="EvenOdd" value="1"/>
    <att type="integer" name="G1" value="13"/>
    <att type="integer" name="G2" value="0"/>
    <att type="integer" name="G3" value="8"/>
    <att type="integer" name="G4" value="0"/>
    <att type="integer" name="G5" value="0"/>
    <att type="integer" name="G6" value="0"/>
    <att type="string" name="LibraryID" value="N/A"/>
    <att type="integer" name="NumberOrganismIDs" value="0"/>
    <att type="string" name="ProteoSAFeClusterLink" value="http://gnps.ucsd.edu//ProteoSAFe/result.jsp?task=876a7eb59a9940079944549a810335c3&amp;view=cluster_details&amp;protein=193"/>
    <att type="real" name="RTMean" value="165.985714286"/>
    <att type="real" name="RTStdErr" value="3.69286957721"/>
    <att type="integer" name="UniqueFileSourcesCount" value="4"/>
    <att type="string" name="canonicalName" value="193"/>
    <att type="string" name="cluster index" value="193"/>
    <att type="list" name="cytoscape.alias.list">
      <att type="string" name="cytoscape.alias.list" value="193"/>
    </att>
    <att type="string" name="node.fillColor" value="255,0,0"/>
    <att type="integer" name="number of spectra" value="21"/>
    <att type="real" name="parent mass" value="608.309"/>
    <att type="integer" name="precursor charge" value="0"/>
    <att type="real" name="precursor mass" value="608.309"/>
    <att type="integer" name="sum(precursor intensity)" value="0"/>
    <graphics type="ELLIPSE" h="40.0" w="40.0" x="802.0223999023438" y="411.9438171386719" fill="#666666" width="3" outline="#000000"/>
  </node>
  <node label="49" id="-93">
    <att type="string" name="AllFiles" value="AA TSB D7 1_Seg1Ev1.mzXML:392###AA TSB D7 1_Seg1Ev1.mzXML:400###AA TSB D7 1_Seg1Ev1.mzXML:416###AA TSB D7 1_Seg1Ev1.mzXML:422###AA TSB D7 1_Seg1Ev1.mzXML:428###AA TSB D7 1_Seg1Ev1.mzXML:436###AA TSB D7 2_Seg1Ev1.mzXML:408###AA TSB D7 2_Seg1Ev1.mzXML:416###AA TSB D7 2_Seg1Ev1.mzXML:434###AA TSB D7 2_Seg1Ev1.mzXML:646###"/>
    <att type="string" name="AllGroups" value=""/>
    <att type="string" name="AllOrganisms" value="N/A"/>
    <att type="string" name="DefaultGroups" value="G3,"/>
    <att type="integer" name="EvenOdd" value="1"/>
    <att type="integer" name="G1" value="0"/>
    <att type="integer" name="G2" value="0"/>
    <att type="integer" name="G3" value="10"/>
    <att type="integer" name="G4" value="0"/>
    <att type="integer" name="G5" value="0"/>
    <att type="integer" name="G6" value="0"/>
    <att type="string" name="LibraryID" value="N/A"/>
    <att type="integer" name="NumberOrganismIDs" value="0"/>
    <att type="string" name="ProteoSAFeClusterLink" value="http://gnps.ucsd.edu//ProteoSAFe/result.jsp?task=876a7eb59a9940079944549a810335c3&amp;view=cluster_details&amp;protein=49"/>
    <att type="real" name="RTMean" value="101.11"/>
    <att type="real" name="RTStdErr" value="16.1798537282"/>
    <att type="integer" name="UniqueFileSourcesCount" value="2"/>
    <att type="string" name="canonicalName" value="49"/>
    <att type="string" name="cluster index" value="49"/>
    <att type="list" name="cytoscape.alias.list">
      <att type="string" name="cytoscape.alias.list" value="49"/>
    </att>
    <att type="integer" name="number of spectra" value="10"/>
    <att type="real" name="parent mass" value="326.209"/>
    <att type="integer" name="precursor charge" value="0"/>
    <att type="real" name="precursor mass" value="326.209"/>
    <att type="integer" name="sum(precursor intensity)" value="0"/>
    <graphics type="ELLIPSE" h="40.0" w="40.0" x="1621.708251953125" y="224.98062133789062" fill="#666666" width="3" outline="#000000"/>
  </node>
  <node label="155" id="-29">
    <att type="string" name="AllFiles" value="AA BPM D7 2_Seg1Ev1.mzXML:540###AA BPM D7 2_Seg1Ev1.mzXML:548###AA BPM D7 1_Seg1Ev1.mzXML:540###AA BPM D7 1_Seg1Ev1.mzXML:548###AA BPM D7 1_Seg1Ev1.mzXML:556###AA TSB D7 1_Seg1Ev1.mzXML:540###AA TSB D7 1_Seg1Ev1.mzXML:548###AA TSB D7 1_Seg1Ev1.mzXML:556###AA TSB D7 1_Seg1Ev1.mzXML:564###AA TSB D7 1_Seg1Ev1.mzXML:572###AA TSB D7 1_Seg1Ev1.mzXML:580###AA TSB D7 1_Seg1Ev1.mzXML:588###AA TSB D7 1_Seg1Ev1.mzXML:606###AA TSB D7 1_Seg1Ev1.mzXML:614###AA TSB D7 2_Seg1Ev1.mzXML:542###AA TSB D7 2_Seg1Ev1.mzXML:550###AA TSB D7 2_Seg1Ev1.mzXML:558###AA TSB D7 2_Seg1Ev1.mzXML:566###AA TSB D7 2_Seg1Ev1.mzXML:574###AA TSB D7 2_Seg1Ev1.mzXML:582###AA TSB D7 2_Seg1Ev1.mzXML:592###AA TSB D7 2_Seg1Ev1.mzXML:608###AA TSB D7 2_Seg1Ev1.mzXML:616###"/>
    <att type="string" name="AllGroups" value=""/>
    <att type="string" name="AllOrganisms" value="N/A"/>
    <att type="real" name="BPM Avr" value="9733573.0"/>
    <att type="real" name="BPM SQRT." value="3119.867465"/>
    <att type="string" name="DefaultGroups" value="&quot;G1,G3,&quot;"/>
    <att type="integer" name="EvenOdd" value="0"/>
    <att type="integer" name="G1" value="5"/>
    <att type="integer" name="G2" value="0"/>
    <att type="integer" name="G3" value="18"/>
    <att type="integer" name="G4" value="0"/>
    <att type="integer" name="G5" value="0"/>
    <att type="integer" name="G6" value="0"/>
    <att type="string" name="ID" value="155"/>
    <att type="string" name="LibraryID" value="N/A"/>
    <att type="real" name="MPM Avr." value="0.0"/>
    <att type="real" name="MPM SQRT." value="0.0"/>
    <att type="integer" name="NumberOrganismIDs" value="0"/>
    <att type="string" name="ProteoSAFeClusterLink" value="http://gnps.ucsd.edu//ProteoSAFe/result.jsp?task=876a7eb59a9940079944549a810335c3&amp;view=cluster_details&amp;protein=155"/>
    <att type="real" name="RTMean" value="131.2130435"/>
    <att type="real" name="RTStdErr" value="4.858760069"/>
    <att type="real" name="TSB Avr." value="2.97984265E7"/>
    <att type="real" name="TSB SQRT." value="5458.793502"/>
    <att type="integer" name="UniqueFileSourcesCount" value="4"/>
    <att type="string" name="canonicalName" value="155"/>
    <att type="string" name="cluster index" value="155"/>
    <att type="list" name="cytoscape.alias.list">
      <att type="string" name="cytoscape.alias.list" value="155"/>
    </att>
    <att type="string" name="hiddenLabel" value="null" cy:hidden="true" cy:editable="false"/>
    <att type="string" name="node.fillColor" value="255,0,0"/>
    <att type="integer" name="number of spectra" value="23"/>
    <att type="real" name="parent mass" value="533.34"/>
    <att type="integer" name="precursor charge" value="0"/>
    <att type="real" name="precursor mass" value="533.343"/>
    <att type="integer" name="sum(precursor intensity)" value="0"/>
    <graphics type="ELLIPSE" h="40.0" w="40.0" x="660.9883422851562" y="113.35200500488281" fill="#000000" width="3" outline="#000000"/>
  </node>
  <node label="86" id="-65">
    <att type="string" name="AllFiles" value="AA MPM D7 1_Seg1Ev1.mzXML:874###AA MPM D7 2_Seg1Ev1.mzXML:870###AA MPM D7 2_Seg1Ev1.mzXML:878###"/>
    <att type="string" name="AllGroups" value=""/>
    <att type="string" name="AllOrganisms" value="N/A"/>
    <att type="real" name="BPM Avr" value="3.68317825E7"/>
    <att type="real" name="BPM SQRT." value="6068.919385"/>
    <att type="string" name="DefaultGroups" value="&quot;G2,&quot;"/>
    <att type="integer" name="EvenOdd" value="0"/>
    <att type="integer" name="G1" value="0"/>
    <att type="integer" name="G2" value="3"/>
    <att type="integer" name="G3" value="0"/>
    <att type="integer" name="G4" value="0"/>
    <att type="integer" name="G5" value="0"/>
    <att type="integer" name="G6" value="0"/>
    <att type="string" name="ID" value="86"/>
    <att type="string" name="LibraryID" value="N/A"/>
    <att type="real" name="MPM Avr." value="3.092292E7"/>
    <att type="real" name="MPM SQRT." value="5560.838066"/>
    <att type="integer" name="NumberOrganismIDs" value="0"/>
    <att type="string" name="ProteoSAFeClusterLink" value="http://gnps.ucsd.edu//ProteoSAFe/result.jsp?task=876a7eb59a9940079944549a810335c3&amp;view=cluster_details&amp;protein=86"/>
    <att type="real" name="RTMean" value="195.8"/>
    <att type="real" name="RTStdErr" value="0.953939201"/>
    <att type="real" name="TSB Avr." value="2.04596625E7"/>
    <att type="real" name="TSB SQRT." value="4523.235844"/>
    <att type="integer" name="UniqueFileSourcesCount" value="2"/>
    <att type="string" name="canonicalName" value="86"/>
    <att type="string" name="cluster index" value="86"/>
    <att type="list" name="cytoscape.alias.list">
      <att type="string" name="cytoscape.alias.list" value="86"/>
    </att>
    <att type="string" name="hiddenLabel" value="null" cy:hidden="true" cy:editable="false"/>
    <att type="string" name="node.fillColor" value="255,0,0"/>
    <att type="integer" name="number of spectra" value="3"/>
    <att type="real" name="parent mass" value="425.31"/>
    <att type="integer" name="precursor charge" value="0"/>
    <att type="real" name="precursor mass" value="425.31"/>
    <att type="integer" name="sum(precursor intensity)" value="0"/>
    <graphics type="ELLIPSE" h="40.0" w="40.0" x="1131.96044921875" y="329.24566650390625" fill="#000000" width="3" outline="#000000"/>
  </node>
  <node label="187" id="-46">
    <att type="string" name="AllFiles" value="AA BPM D7 1_Seg1Ev1.mzXML:600###"/>
    <att type="string" name="AllGroups" value=""/>
    <att type="string" name="AllOrganisms" value="N/A"/>
    <att type="string" name="DefaultGroups" value="G1,"/>
    <att type="integer" name="EvenOdd" value="1"/>
    <att type="integer" name="G1" value="1"/>
    <att type="integer" name="G2" value="0"/>
    <att type="integer" name="G3" value="0"/>
    <att type="integer" name="G4" value="0"/>
    <att type="integer" name="G5" value="0"/>
    <att type="integer" name="G6" value="0"/>
    <att type="string" name="LibraryID" value="N/A"/>
    <att type="integer" name="NumberOrganismIDs" value="0"/>
    <att type="string" name="ProteoSAFeClusterLink" value="http://gnps.ucsd.edu//ProteoSAFe/result.jsp?task=876a7eb59a9940079944549a810335c3&amp;view=cluster_details&amp;protein=187"/>
    <att type="real" name="RTMean" value="137.9"/>
    <att type="real" name="RTStdErr" value="0.0"/>
    <att type="integer" name="UniqueFileSourcesCount" value="1"/>
    <att type="string" name="canonicalName" value="187"/>
    <att type="string" name="cluster index" value="187"/>
    <att type="list" name="cytoscape.alias.list">
      <att type="string" name="cytoscape.alias.list" value="187"/>
    </att>
    <att type="integer" name="number of spectra" value="1"/>
    <att type="real" name="parent mass" value="584.37"/>
    <att type="integer" name="precursor charge" value="0"/>
    <att type="real" name="precursor mass" value="584.37"/>
    <att type="integer" name="sum(precursor intensity)" value="0"/>
    <graphics type="ELLIPSE" h="40.0" w="40.0" x="1499.3055419921875" y="123.97128295898438" fill="#666666" width="3" outline="#000000"/>
  </node>
  <node label="203" id="-39">
    <att type="string" name="AllFiles" value="AA BPM D7 2_Seg1Ev1.mzXML:430###AA BPM D7 1_Seg1Ev1.mzXML:434###"/>
    <att type="string" name="AllGroups" value=""/>
    <att type="string" name="AllOrganisms" value="N/A"/>
    <att type="string" name="DefaultGroups" value="G1,"/>
    <att type="integer" name="EvenOdd" value="1"/>
    <att type="integer" name="G1" value="2"/>
    <att type="integer" name="G2" value="0"/>
    <att type="integer" name="G3" value="0"/>
    <att type="integer" name="G4" value="0"/>
    <att type="integer" name="G5" value="0"/>
    <att type="integer" name="G6" value="0"/>
    <att type="string" name="LibraryID" value="N/A"/>
    <att type="integer" name="NumberOrganismIDs" value="0"/>
    <att type="string" name="ProteoSAFeClusterLink" value="http://gnps.ucsd.edu//ProteoSAFe/result.jsp?task=876a7eb59a9940079944549a810335c3&amp;view=cluster_details&amp;protein=203"/>
    <att type="real" name="RTMean" value="101.35"/>
    <att type="real" name="RTStdErr" value="0.494974746831"/>
    <att type="integer" name="UniqueFileSourcesCount" value="2"/>
    <att type="string" name="canonicalName" value="203"/>
    <att type="string" name="cluster index" value="203"/>
    <att type="list" name="cytoscape.alias.list">
      <att type="string" name="cytoscape.alias.list" value="203"/>
    </att>
    <att type="integer" name="number of spectra" value="2"/>
    <att type="real" name="parent mass" value="642.33"/>
    <att type="integer" name="precursor charge" value="0"/>
    <att type="real" name="precursor mass" value="642.33"/>
    <att type="integer" name="sum(precursor intensity)" value="0"/>
    <graphics type="ELLIPSE" h="40.0" w="40.0" x="1633.17236328125" y="467.2396240234375" fill="#666666" width="3" outline="#000000"/>
  </node>
  <node label="173" id="-60">
    <att type="string" name="AllFiles" value="AA BPM D7 2_Seg1Ev1.mzXML:480###AA BPM D7 2_Seg1Ev1.mzXML:486###AA BPM D7 1_Seg1Ev1.mzXML:464###AA BPM D7 1_Seg1Ev1.mzXML:476###AA BPM D7 1_Seg1Ev1.mzXML:482###AA BPM D7 1_Seg1Ev1.mzXML:488###"/>
    <att type="string" name="AllGroups" value=""/>
    <att type="string" name="AllOrganisms" value="N/A"/>
    <att type="real" name="BPM Avr" value="4552522.0"/>
    <att type="real" name="BPM SQRT." value="2133.663985"/>
    <att type="string" name="DefaultGroups" value="&quot;G1,&quot;"/>
    <att type="integer" name="EvenOdd" value="0"/>
    <att type="integer" name="G1" value="6"/>
    <att type="integer" name="G2" value="0"/>
    <att type="integer" name="G3" value="0"/>
    <att type="integer" name="G4" value="0"/>
    <att type="integer" name="G5" value="0"/>
    <att type="integer" name="G6" value="0"/>
    <att type="string" name="ID" value="173"/>
    <att type="string" name="LibraryID" value="N/A"/>
    <att type="real" name="MPM Avr." value="0.0"/>
    <att type="real" name="MPM SQRT." value="0.0"/>
    <att type="integer" name="NumberOrganismIDs" value="0"/>
    <att type="string" name="ProteoSAFeClusterLink" value="http://gnps.ucsd.edu//ProteoSAFe/result.jsp?task=876a7eb59a9940079944549a810335c3&amp;view=cluster_details&amp;protein=173"/>
    <att type="real" name="RTMean" value="113.1333333"/>
    <att type="real" name="RTStdErr" value="2.216002407"/>
    <att type="real" name="TSB Avr." value="1815529.5"/>
    <att type="real" name="TSB SQRT." value="1347.41586"/>
    <att type="integer" name="UniqueFileSourcesCount" value="2"/>
    <att type="string" name="canonicalName" value="173"/>
    <att type="string" name="cluster index" value="173"/>
    <att type="list" name="cytoscape.alias.list">
      <att type="string" name="cytoscape.alias.list" value="173"/>
    </att>
    <att type="string" name="hiddenLabel" value="null" cy:hidden="true" cy:editable="false"/>
    <att type="string" name="node.fillColor" value="255,190,190"/>
    <att type="integer" name="number of spectra" value="6"/>
    <att type="real" name="parent mass" value="569.4"/>
    <att type="integer" name="precursor charge" value="0"/>
    <att type="real" name="precursor mass" value="569.403"/>
    <att type="integer" name="sum(precursor intensity)" value="0"/>
    <graphics type="ELLIPSE" h="40.0" w="40.0" x="1288.0947265625" y="302.09136962890625" fill="#666666" width="3" outline="#000000"/>
  </node>
  <node label="61" id="-92">
    <att type="string" name="AllFiles" value="AA TSB D7 1_Seg1Ev1.mzXML:600###AA TSB D7 1_Seg1Ev1.mzXML:608###AA TSB D7 2_Seg1Ev1.mzXML:594###AA TSB D7 2_Seg1Ev1.mzXML:604###"/>
    <att type="string" name="AllGroups" value=""/>
    <att type="string" name="AllOrganisms" value="N/A"/>
    <att type="string" name="DefaultGroups" value="G3,"/>
    <att type="integer" name="EvenOdd" value="1"/>
    <att type="integer" name="G1" value="0"/>
    <att type="integer" name="G2" value="0"/>
    <att type="integer" name="G3" value="4"/>
    <att type="integer" name="G4" value="0"/>
    <att type="integer" name="G5" value="0"/>
    <att type="integer" name="G6" value="0"/>
    <att type="string" name="LibraryID" value="N/A"/>
    <att type="integer" name="NumberOrganismIDs" value="0"/>
    <att type="string" name="ProteoSAFeClusterLink" value="http://gnps.ucsd.edu//ProteoSAFe/result.jsp?task=876a7eb59a9940079944549a810335c3&amp;view=cluster_details&amp;protein=61"/>
    <att type="real" name="RTMean" value="137.55"/>
    <att type="real" name="RTStdErr" value="1.28711563842"/>
    <att type="integer" name="UniqueFileSourcesCount" value="2"/>
    <att type="string" name="canonicalName" value="61"/>
    <att type="string" name="cluster index" value="61"/>
    <att type="list" name="cytoscape.alias.list">
      <att type="string" name="cytoscape.alias.list" value="61"/>
    </att>
    <att type="integer" name="number of spectra" value="4"/>
    <att type="real" name="parent mass" value="360.19"/>
    <att type="integer" name="precursor charge" value="0"/>
    <att type="real" name="precursor mass" value="360.19"/>
    <att type="integer" name="sum(precursor intensity)" value="0"/>
    <graphics type="ELLIPSE" h="40.0" w="40.0" x="1617.29248046875" y="303.29058837890625" fill="#666666" width="3" outline="#000000"/>
  </node>
  <node label="162" id="-62">
    <att type="string" name="AllFiles" value="AA MPM D7 2_Seg1Ev1.mzXML:556###"/>
    <att type="string" name="AllGroups" value=""/>
    <att type="string" name="AllOrganisms" value="N/A"/>
    <att type="real" name="BPM Avr" value="0.0"/>
    <att type="real" name="BPM SQRT." value="0.0"/>
    <att type="string" name="DefaultGroups" value="&quot;G2,&quot;"/>
    <att type="integer" name="EvenOdd" value="1"/>
    <att type="integer" name="G1" value="0"/>
    <att type="integer" name="G2" value="1"/>
    <att type="integer" name="G3" value="0"/>
    <att type="integer" name="G4" value="0"/>
    <att type="integer" name="G5" value="0"/>
    <att type="integer" name="G6" value="0"/>
    <att type="string" name="ID" value="162"/>
    <att type="string" name="LibraryID" value="N/A"/>
    <att type="real" name="MPM Avr." value="1958340.0"/>
    <att type="real" name="MPM SQRT." value="1399.407017"/>
    <att type="integer" name="NumberOrganismIDs" value="0"/>
    <att type="string" name="ProteoSAFeClusterLink" value="http://gnps.ucsd.edu//ProteoSAFe/result.jsp?task=876a7eb59a9940079944549a810335c3&amp;view=cluster_details&amp;protein=162"/>
    <att type="real" name="RTMean" value="131.9"/>
    <att type="real" name="RTStdErr" value="0.0"/>
    <att type="real" name="TSB Avr." value="0.0"/>
    <att type="real" name="TSB SQRT." value="0.0"/>
    <att type="integer" name="UniqueFileSourcesCount" value="1"/>
    <att type="string" name="canonicalName" value="162"/>
    <att type="string" name="cluster index" value="162"/>
    <att type="list" name="cytoscape.alias.list">
      <att type="string" name="cytoscape.alias.list" value="162"/>
    </att>
    <att type="string" name="hiddenLabel" value="null" cy:hidden="true" cy:editable="false"/>
    <att type="string" name="node.fillColor" value="255,190,190"/>
    <att type="integer" name="number of spectra" value="1"/>
    <att type="real" name="parent mass" value="544.32"/>
    <att type="integer" name="precursor charge" value="0"/>
    <att type="real" name="precursor mass" value="544.32"/>
    <att type="integer" name="sum(precursor intensity)" value="0"/>
    <graphics type="ELLIPSE" h="40.0" w="40.0" x="1124.7484130859375" y="74.02156066894531" fill="#ffffff" width="3" outline="#000000"/>
  </node>
  <node label="102" id="-51">
    <att type="string" name="AllFiles" value="AA BPM D7 2_Seg1Ev1.mzXML:562###AA BPM D7 2_Seg1Ev1.mzXML:570###AA BPM D7 2_Seg1Ev1.mzXML:578###AA BPM D7 2_Seg1Ev1.mzXML:586###AA BPM D7 1_Seg1Ev1.mzXML:580###AA BPM D7 1_Seg1Ev1.mzXML:596###AA TSB D7 1_Seg1Ev1.mzXML:590###AA TSB D7 1_Seg1Ev1.mzXML:598###"/>
    <att type="string" name="AllGroups" value=""/>
    <att type="string" name="AllOrganisms" value="N/A"/>
    <att type="real" name="BPM Avr" value="1.1251247E7"/>
    <att type="real" name="BPM SQRT." value="3354.287853"/>
    <att type="string" name="DefaultGroups" value="&quot;G1,G3,&quot;"/>
    <att type="integer" name="EvenOdd" value="0"/>
    <att type="integer" name="G1" value="6"/>
    <att type="integer" name="G2" value="0"/>
    <att type="integer" name="G3" value="2"/>
    <att type="integer" name="G4" value="0"/>
    <att type="integer" name="G5" value="0"/>
    <att type="integer" name="G6" value="0"/>
    <att type="string" name="ID" value="102"/>
    <att type="string" name="LibraryID" value="N/A"/>
    <att type="real" name="MPM Avr." value="411235.5"/>
    <att type="real" name="MPM SQRT." value="641.2764614"/>
    <att type="integer" name="NumberOrganismIDs" value="0"/>
    <att type="string" name="ProteoSAFeClusterLink" value="http://gnps.ucsd.edu//ProteoSAFe/result.jsp?task=876a7eb59a9940079944549a810335c3&amp;view=cluster_details&amp;protein=102"/>
    <att type="real" name="RTMean" value="134.425"/>
    <att type="real" name="RTStdErr" value="2.265738606"/>
    <att type="real" name="TSB Avr." value="2698720.5"/>
    <att type="real" name="TSB SQRT." value="1642.778287"/>
    <att type="integer" name="UniqueFileSourcesCount" value="3"/>
    <att type="string" name="canonicalName" value="102"/>
    <att type="string" name="cluster index" value="102"/>
    <att type="list" name="cytoscape.alias.list">
      <att type="string" name="cytoscape.alias.list" value="102"/>
    </att>
    <att type="string" name="hiddenLabel" value="null" cy:hidden="true" cy:editable="false"/>
    <att type="string" name="node.fillColor" value="255,190,190"/>
    <att type="integer" name="number of spectra" value="8"/>
    <att type="real" name="parent mass" value="441.31"/>
    <att type="integer" name="precursor charge" value="0"/>
    <att type="real" name="precursor mass" value="441.31"/>
    <att type="integer" name="sum(precursor intensity)" value="0"/>
    <graphics type="ELLIPSE" h="40.0" w="40.0" x="1405.204345703125" y="159.8492889404297" fill="#666666" width="3" outline="#000000"/>
  </node>
  <node label="170" id="-61">
    <att type="string" name="AllFiles" value="AA BPM D7 2_Seg1Ev1.mzXML:530###AA BPM D7 2_Seg1Ev1.mzXML:544###AA BPM D7 2_Seg1Ev1.mzXML:584###AA BPM D7 1_Seg1Ev1.mzXML:536###"/>
    <att type="string" name="AllGroups" value=""/>
    <att type="string" name="AllOrganisms" value="N/A"/>
    <att type="real" name="BPM Avr" value="7685940.5"/>
    <att type="real" name="BPM SQRT." value="2772.352882"/>
    <att type="string" name="DefaultGroups" value="&quot;G1,&quot;"/>
    <att type="integer" name="EvenOdd" value="0"/>
    <att type="integer" name="G1" value="4"/>
    <att type="integer" name="G2" value="0"/>
    <att type="integer" name="G3" value="0"/>
    <att type="integer" name="G4" value="0"/>
    <att type="integer" name="G5" value="0"/>
    <att type="integer" name="G6" value="0"/>
    <att type="string" name="ID" value="170"/>
    <att type="string" name="LibraryID" value="N/A"/>
    <att type="real" name="MPM Avr." value="0.0"/>
    <att type="real" name="MPM SQRT." value="0.0"/>
    <att type="integer" name="NumberOrganismIDs" value="0"/>
    <att type="string" name="ProteoSAFeClusterLink" value="http://gnps.ucsd.edu//ProteoSAFe/result.jsp?task=876a7eb59a9940079944549a810335c3&amp;view=cluster_details&amp;protein=170"/>
    <att type="real" name="RTMean" value="127.825"/>
    <att type="real" name="RTStdErr" value="4.923667332"/>
    <att type="real" name="TSB Avr." value="0.0"/>
    <att type="real" name="TSB SQRT." value="0.0"/>
    <att type="integer" name="UniqueFileSourcesCount" value="2"/>
    <att type="string" name="canonicalName" value="170"/>
    <att type="string" name="cluster index" value="170"/>
    <att type="list" name="cytoscape.alias.list">
      <att type="string" name="cytoscape.alias.list" value="170"/>
    </att>
    <att type="string" name="hiddenLabel" value="null" cy:hidden="true" cy:editable="false"/>
    <att type="string" name="node.fillColor" value="255,190,190"/>
    <att type="integer" name="number of spectra" value="4"/>
    <att type="real" name="parent mass" value="567.39"/>
    <att type="integer" name="precursor charge" value="0"/>
    <att type="real" name="precursor mass" value="567.39"/>
    <att type="integer" name="sum(precursor intensity)" value="0"/>
    <graphics type="ELLIPSE" h="40.0" w="40.0" x="1246.60546875" y="73.90321350097656" fill="#666666" width="3" outline="#000000"/>
  </node>
  <node label="183" id="-14">
    <att type="string" name="AllFiles" value="AA BPM D7 2_Seg1Ev1.mzXML:472###"/>
    <att type="string" name="AllGroups" value=""/>
    <att type="string" name="AllOrganisms" value="N/A"/>
    <att type="real" name="BPM Avr" value="1450284.0"/>
    <att type="real" name="BPM SQRT." value="1204.277377"/>
    <att type="string" name="DefaultGroups" value="&quot;G1,&quot;"/>
    <att type="integer" name="EvenOdd" value="1"/>
    <att type="integer" name="G1" value="1"/>
    <att type="integer" name="G2" value="0"/>
    <att type="integer" name="G3" value="0"/>
    <att type="integer" name="G4" value="0"/>
    <att type="integer" name="G5" value="0"/>
    <att type="integer" name="G6" value="0"/>
    <att type="string" name="ID" value="183"/>
    <att type="string" name="LibraryID" value="N/A"/>
    <att type="real" name="MPM Avr." value="0.0"/>
    <att type="real" name="MPM SQRT." value="0.0"/>
    <att type="integer" name="NumberOrganismIDs" value="0"/>
    <att type="string" name="ProteoSAFeClusterLink" value="http://gnps.ucsd.edu//ProteoSAFe/result.jsp?task=876a7eb59a9940079944549a810335c3&amp;view=cluster_details&amp;protein=183"/>
    <att type="real" name="RTMean" value="111.5"/>
    <att type="real" name="RTStdErr" value="0.0"/>
    <att type="real" name="TSB Avr." value="0.0"/>
    <att type="real" name="TSB SQRT." value="0.0"/>
    <att type="integer" name="UniqueFileSourcesCount" value="1"/>
    <att type="string" name="canonicalName" value="183"/>
    <att type="string" name="cluster index" value="183"/>
    <att type="list" name="cytoscape.alias.list">
      <att type="string" name="cytoscape.alias.list" value="183"/>
    </att>
    <att type="string" name="hiddenLabel" value="null" cy:hidden="true" cy:editable="false"/>
    <att type="string" name="node.fillColor" value="255,190,190"/>
    <att type="integer" name="number of spectra" value="1"/>
    <att type="real" name="parent mass" value="578.36"/>
    <att type="integer" name="precursor charge" value="0"/>
    <att type="real" name="precursor mass" value="578.36"/>
    <att type="integer" name="sum(precursor intensity)" value="0"/>
    <graphics type="ELLIPSE" h="40.0" w="40.0" x="1001.132080078125" y="176.76292419433594" fill="#666666" width="3" outline="#000000"/>
  </node>
  <node label="184" id="-24">
    <att type="string" name="AllFiles" value="AA BPM D7 2_Seg1Ev1.mzXML:528###AA BPM D7 1_Seg1Ev1.mzXML:526###"/>
    <att type="string" name="AllGroups" value=""/>
    <att type="string" name="AllOrganisms" value="N/A"/>
    <att type="real" name="BPM Avr" value="5382260.5"/>
    <att type="real" name="BPM SQRT." value="2319.969935"/>
    <att type="string" name="DefaultGroups" value="&quot;G1,&quot;"/>
    <att type="integer" name="EvenOdd" value="0"/>
    <att type="integer" name="G1" value="2"/>
    <att type="integer" name="G2" value="0"/>
    <att type="integer" name="G3" value="0"/>
    <att type="integer" name="G4" value="0"/>
    <att type="integer" name="G5" value="0"/>
    <att type="integer" name="G6" value="0"/>
    <att type="string" name="ID" value="184"/>
    <att type="string" name="LibraryID" value="N/A"/>
    <att type="real" name="MPM Avr." value="0.0"/>
    <att type="real" name="MPM SQRT." value="0.0"/>
    <att type="integer" name="NumberOrganismIDs" value="0"/>
    <att type="string" name="ProteoSAFeClusterLink" value="http://gnps.ucsd.edu//ProteoSAFe/result.jsp?task=876a7eb59a9940079944549a810335c3&amp;view=cluster_details&amp;protein=184"/>
    <att type="real" name="RTMean" value="123.45"/>
    <att type="real" name="RTStdErr" value="0.494974747"/>
    <att type="real" name="TSB Avr." value="1328373.5"/>
    <att type="real" name="TSB SQRT." value="1152.550867"/>
    <att type="integer" name="UniqueFileSourcesCount" value="2"/>
    <att type="string" name="canonicalName" value="184"/>
    <att type="string" name="cluster index" value="184"/>
    <att type="list" name="cytoscape.alias.list">
      <att type="string" name="cytoscape.alias.list" value="184"/>
    </att>
    <att type="string" name="hiddenLabel" value="null" cy:hidden="true" cy:editable="false"/>
    <att type="string" name="node.fillColor" value="255,190,190"/>
    <att type="integer" name="number of spectra" value="2"/>
    <att type="real" name="parent mass" value="579.35"/>
    <att type="integer" name="precursor charge" value="0"/>
    <att type="real" name="precursor mass" value="579.35"/>
    <att type="integer" name="sum(precursor intensity)" value="0"/>
    <graphics type="ELLIPSE" h="40.0" w="40.0" x="915.89892578125" y="150.67762756347656" fill="#666666" width="3" outline="#000000"/>
  </node>
  <node label="163" id="-25">
    <att type="string" name="AllFiles" value="AA TSB D7 1_Seg1Ev1.mzXML:516###AA TSB D7 1_Seg1Ev1.mzXML:522###AA TSB D7 1_Seg1Ev1.mzXML:530###AA TSB D7 1_Seg1Ev1.mzXML:538###AA TSB D7 2_Seg1Ev1.mzXML:518###AA TSB D7 2_Seg1Ev1.mzXML:524###AA TSB D7 2_Seg1Ev1.mzXML:530###AA TSB D7 2_Seg1Ev1.mzXML:538###"/>
    <att type="string" name="AllGroups" value=""/>
    <att type="string" name="AllOrganisms" value="N/A"/>
    <att type="real" name="BPM Avr" value="1710473.0"/>
    <att type="real" name="BPM SQRT." value="1307.850527"/>
    <att type="string" name="DefaultGroups" value="&quot;G3,&quot;"/>
    <att type="integer" name="EvenOdd" value="0"/>
    <att type="integer" name="G1" value="0"/>
    <att type="integer" name="G2" value="0"/>
    <att type="integer" name="G3" value="8"/>
    <att type="integer" name="G4" value="0"/>
    <att type="integer" name="G5" value="0"/>
    <att type="integer" name="G6" value="0"/>
    <att type="string" name="ID" value="163"/>
    <att type="string" name="LibraryID" value="N/A"/>
    <att type="real" name="MPM Avr." value="0.0"/>
    <att type="real" name="MPM SQRT." value="0.0"/>
    <att type="integer" name="NumberOrganismIDs" value="0"/>
    <att type="string" name="ProteoSAFeClusterLink" value="http://gnps.ucsd.edu//ProteoSAFe/result.jsp?task=876a7eb59a9940079944549a810335c3&amp;view=cluster_details&amp;protein=163"/>
    <att type="real" name="RTMean" value="122.2875"/>
    <att type="real" name="RTStdErr" value="1.947480057"/>
    <att type="real" name="TSB Avr." value="1.4537576E7"/>
    <att type="real" name="TSB SQRT." value="3812.817331"/>
    <att type="integer" name="UniqueFileSourcesCount" value="2"/>
    <att type="string" name="canonicalName" value="163"/>
    <att type="string" name="cluster index" value="163"/>
    <att type="list" name="cytoscape.alias.list">
      <att type="string" name="cytoscape.alias.list" value="163"/>
    </att>
    <att type="string" name="hiddenLabel" value="null" cy:hidden="true" cy:editable="false"/>
    <att type="string" name="node.fillColor" value="255,0,0"/>
    <att type="integer" name="number of spectra" value="8"/>
    <att type="real" name="parent mass" value="549.34"/>
    <att type="integer" name="precursor charge" value="0"/>
    <att type="real" name="precursor mass" value="549.339"/>
    <att type="integer" name="sum(precursor intensity)" value="0"/>
    <graphics type="ELLIPSE" h="40.0" w="40.0" x="736.8430786132812" y="203.84683227539062" fill="#000000" width="3" outline="#000000"/>
  </node>
  <node label="174" id="-47">
    <att type="string" name="AllFiles" value="AA BPM D7 2_Seg1Ev1.mzXML:520###AA BPM D7 2_Seg1Ev1.mzXML:538###AA BPM D7 2_Seg1Ev1.mzXML:546###AA BPM D7 1_Seg1Ev1.mzXML:522###AA BPM D7 1_Seg1Ev1.mzXML:530###AA BPM D7 1_Seg1Ev1.mzXML:538###AA BPM D7 1_Seg1Ev1.mzXML:546###AA BPM D7 1_Seg1Ev1.mzXML:554###"/>
    <att type="string" name="AllGroups" value=""/>
    <att type="string" name="AllOrganisms" value="N/A"/>
    <att type="real" name="BPM Avr" value="9733908.0"/>
    <att type="real" name="BPM SQRT." value="3119.921153"/>
    <att type="string" name="DefaultGroups" value="&quot;G1,&quot;"/>
    <att type="integer" name="EvenOdd" value="1"/>
    <att type="integer" name="G1" value="8"/>
    <att type="integer" name="G2" value="0"/>
    <att type="integer" name="G3" value="0"/>
    <att type="integer" name="G4" value="0"/>
    <att type="integer" name="G5" value="0"/>
    <att type="integer" name="G6" value="0"/>
    <att type="string" name="ID" value="174"/>
    <att type="string" name="LibraryID" value="N/A"/>
    <att type="real" name="MPM Avr." value="657623.0"/>
    <att type="real" name="MPM SQRT." value="810.9395785"/>
    <att type="integer" name="NumberOrganismIDs" value="0"/>
    <att type="string" name="ProteoSAFeClusterLink" value="http://gnps.ucsd.edu//ProteoSAFe/result.jsp?task=876a7eb59a9940079944549a810335c3&amp;view=cluster_details&amp;protein=174"/>
    <att type="real" name="RTMean" value="125.3625"/>
    <att type="real" name="RTStdErr" value="2.391614816"/>
    <att type="real" name="TSB Avr." value="2548389.0"/>
    <att type="real" name="TSB SQRT." value="1596.367439"/>
    <att type="integer" name="UniqueFileSourcesCount" value="2"/>
    <att type="string" name="canonicalName" value="174"/>
    <att type="string" name="cluster index" value="174"/>
    <att type="list" name="cytoscape.alias.list">
      <att type="string" name="cytoscape.alias.list" value="174"/>
    </att>
    <att type="string" name="hiddenLabel" value="null" cy:hidden="true" cy:editable="false"/>
    <att type="string" name="node.fillColor" value="255,190,190"/>
    <att type="integer" name="number of spectra" value="8"/>
    <att type="real" name="parent mass" value="570.38"/>
    <att type="integer" name="precursor charge" value="0"/>
    <att type="real" name="precursor mass" value="570.383"/>
    <att type="integer" name="sum(precursor intensity)" value="0"/>
    <graphics type="ELLIPSE" h="40.00001525878906" w="40.0" x="1432.64208984375" y="259.3052291870117" fill="#666666" width="3" outline="#000000"/>
  </node>
  <node label="176" id="-15">
    <att type="string" name="AllFiles" value="AA BPM D7 1_Seg1Ev1.mzXML:670###AA MPM D7 1_Seg1Ev1.mzXML:636###AA TSB D7 1_Seg1Ev1.mzXML:652###AA TSB D7 1_Seg1Ev1.mzXML:670###AA TSB D7 1_Seg1Ev1.mzXML:704###AA TSB D7 2_Seg1Ev1.mzXML:672###"/>
    <att type="string" name="AllGroups" value=""/>
    <att type="string" name="AllOrganisms" value="N/A"/>
    <att type="real" name="BPM Avr" value="2642566.5"/>
    <att type="real" name="BPM SQRT." value="1625.597275"/>
    <att type="string" name="DefaultGroups" value="&quot;G1,G2,G3,&quot;"/>
    <att type="integer" name="EvenOdd" value="1"/>
    <att type="integer" name="G1" value="1"/>
    <att type="integer" name="G2" value="1"/>
    <att type="integer" name="G3" value="4"/>
    <att type="integer" name="G4" value="0"/>
    <att type="integer" name="G5" value="0"/>
    <att type="integer" name="G6" value="0"/>
    <att type="string" name="ID" value="176"/>
    <att type="string" name="LibraryID" value="N/A"/>
    <att type="real" name="MPM Avr." value="4634145.0"/>
    <att type="real" name="MPM SQRT." value="2152.706436"/>
    <att type="integer" name="NumberOrganismIDs" value="0"/>
    <att type="string" name="ProteoSAFeClusterLink" value="http://gnps.ucsd.edu//ProteoSAFe/result.jsp?task=876a7eb59a9940079944549a810335c3&amp;view=cluster_details&amp;protein=176"/>
    <att type="real" name="RTMean" value="151.6"/>
    <att type="real" name="RTStdErr" value="3.632629901"/>
    <att type="real" name="TSB Avr." value="6799808.0"/>
    <att type="real" name="TSB SQRT." value="2607.644148"/>
    <att type="integer" name="UniqueFileSourcesCount" value="4"/>
    <att type="string" name="canonicalName" value="176"/>
    <att type="string" name="cluster index" value="176"/>
    <att type="list" name="cytoscape.alias.list">
      <att type="string" name="cytoscape.alias.list" value="176"/>
    </att>
    <att type="string" name="hiddenLabel" value="null" cy:hidden="true" cy:editable="false"/>
    <att type="string" name="node.fillColor" value="255,0,0"/>
    <att type="integer" name="number of spectra" value="6"/>
    <att type="real" name="parent mass" value="572.31"/>
    <att type="integer" name="precursor charge" value="0"/>
    <att type="real" name="precursor mass" value="572.312"/>
    <att type="integer" name="sum(precursor intensity)" value="0"/>
    <graphics type="ELLIPSE" h="40.0" w="39.99993896484375" x="1040.7993469238281" y="280.6006774902344" fill="#000000" width="3" outline="#000000"/>
  </node>
  <node label="145" id="-90">
    <att type="string" name="AllFiles" value="AA MPM D7 2_Seg1Ev1.mzXML:442###"/>
    <att type="string" name="AllGroups" value=""/>
    <att type="string" name="AllOrganisms" value="N/A"/>
    <att type="string" name="DefaultGroups" value="G2,"/>
    <att type="integer" name="EvenOdd" value="1"/>
    <att type="integer" name="G1" value="0"/>
    <att type="integer" name="G2" value="1"/>
    <att type="integer" name="G3" value="0"/>
    <att type="integer" name="G4" value="0"/>
    <att type="integer" name="G5" value="0"/>
    <att type="integer" name="G6" value="0"/>
    <att type="string" name="LibraryID" value="N/A"/>
    <att type="integer" name="NumberOrganismIDs" value="0"/>
    <att type="string" name="ProteoSAFeClusterLink" value="http://gnps.ucsd.edu//ProteoSAFe/result.jsp?task=876a7eb59a9940079944549a810335c3&amp;view=cluster_details&amp;protein=145"/>
    <att type="real" name="RTMean" value="106.4"/>
    <att type="real" name="RTStdErr" value="0.0"/>
    <att type="integer" name="UniqueFileSourcesCount" value="1"/>
    <att type="string" name="canonicalName" value="145"/>
    <att type="string" name="cluster index" value="145"/>
    <att type="list" name="cytoscape.alias.list">
      <att type="string" name="cytoscape.alias.list" value="145"/>
    </att>
    <att type="integer" name="number of spectra" value="1"/>
    <att type="real" name="parent mass" value="530.29"/>
    <att type="integer" name="precursor charge" value="0"/>
    <att type="real" name="precursor mass" value="530.29"/>
    <att type="integer" name="sum(precursor intensity)" value="0"/>
    <graphics type="ELLIPSE" h="40.0" w="40.0" x="1612.6724853515625" y="144.90121459960938" fill="#666666" width="3" outline="#000000"/>
  </node>
  <node label="133" id="-91">
    <att type="string" name="AllFiles" value="AA TSB D7 2_Seg1Ev1.mzXML:370###"/>
    <att type="string" name="AllGroups" value=""/>
    <att type="string" name="AllOrganisms" value="N/A"/>
    <att type="string" name="DefaultGroups" value="G3,"/>
    <att type="integer" name="EvenOdd" value="1"/>
    <att type="integer" name="G1" value="0"/>
    <att type="integer" name="G2" value="0"/>
    <att type="integer" name="G3" value="1"/>
    <att type="integer" name="G4" value="0"/>
    <att type="integer" name="G5" value="0"/>
    <att type="integer" name="G6" value="0"/>
    <att type="string" name="LibraryID" value="N/A"/>
    <att type="integer" name="NumberOrganismIDs" value="0"/>
    <att type="string" name="ProteoSAFeClusterLink" value="http://gnps.ucsd.edu//ProteoSAFe/result.jsp?task=876a7eb59a9940079944549a810335c3&amp;view=cluster_details&amp;protein=133"/>
    <att type="real" name="RTMean" value="85.3"/>
    <att type="real" name="RTStdErr" value="0.0"/>
    <att type="integer" name="UniqueFileSourcesCount" value="1"/>
    <att type="string" name="canonicalName" value="133"/>
    <att type="string" name="cluster index" value="133"/>
    <att type="list" name="cytoscape.alias.list">
      <att type="string" name="cytoscape.alias.list" value="133"/>
    </att>
    <att type="integer" name="number of spectra" value="1"/>
    <att type="real" name="parent mass" value="514.28"/>
    <att type="integer" name="precursor charge" value="0"/>
    <att type="real" name="precursor mass" value="514.28"/>
    <att type="integer" name="sum(precursor intensity)" value="0"/>
    <graphics type="ELLIPSE" h="40.0" w="40.0" x="1562.624755859375" y="215.38369750976562" fill="#666666" width="3" outline="#000000"/>
  </node>
  <node label="80" id="-88">
    <att type="string" name="AllFiles" value="AA TSB D7 1_Seg1Ev1.mzXML:726###AA TSB D7 1_Seg1Ev1.mzXML:734###AA TSB D7 1_Seg1Ev1.mzXML:742###AA TSB D7 1_Seg1Ev1.mzXML:750###AA TSB D7 2_Seg1Ev1.mzXML:724###AA TSB D7 2_Seg1Ev1.mzXML:736###AA TSB D7 2_Seg1Ev1.mzXML:744###"/>
    <att type="string" name="AllGroups" value=""/>
    <att type="string" name="AllOrganisms" value="N/A"/>
    <att type="string" name="DefaultGroups" value="G3,"/>
    <att type="integer" name="EvenOdd" value="0"/>
    <att type="integer" name="G1" value="0"/>
    <att type="integer" name="G2" value="0"/>
    <att type="integer" name="G3" value="7"/>
    <att type="integer" name="G4" value="0"/>
    <att type="integer" name="G5" value="0"/>
    <att type="integer" name="G6" value="0"/>
    <att type="string" name="LibraryID" value="N/A"/>
    <att type="integer" name="NumberOrganismIDs" value="0"/>
    <att type="string" name="ProteoSAFeClusterLink" value="http://gnps.ucsd.edu//ProteoSAFe/result.jsp?task=876a7eb59a9940079944549a810335c3&amp;view=cluster_details&amp;protein=80"/>
    <att type="real" name="RTMean" value="164.585714286"/>
    <att type="real" name="RTStdErr" value="1.93686049354"/>
    <att type="integer" name="UniqueFileSourcesCount" value="2"/>
    <att type="string" name="canonicalName" value="80"/>
    <att type="string" name="cluster index" value="80"/>
    <att type="list" name="cytoscape.alias.list">
      <att type="string" name="cytoscape.alias.list" value="80"/>
    </att>
    <att type="integer" name="number of spectra" value="7"/>
    <att type="real" name="parent mass" value="417.219"/>
    <att type="integer" name="precursor charge" value="0"/>
    <att type="real" name="precursor mass" value="417.219"/>
    <att type="integer" name="sum(precursor intensity)" value="0"/>
    <graphics type="ELLIPSE" h="40.0" w="40.0" x="914.5484008789062" y="412.361083984375" fill="#666666" width="3" outline="#000000"/>
  </node>
  <node label="191" id="-70">
    <att type="string" name="AllFiles" value="AA BPM D7 2_Seg1Ev1.mzXML:664###AA BPM D7 2_Seg1Ev1.mzXML:674###AA BPM D7 1_Seg1Ev1.mzXML:664###AA BPM D7 1_Seg1Ev1.mzXML:672###AA TSB D7 2_Seg1Ev1.mzXML:668###"/>
    <att type="string" name="AllGroups" value=""/>
    <att type="string" name="AllOrganisms" value="N/A"/>
    <att type="string" name="DefaultGroups" value="G1,G3,"/>
    <att type="integer" name="EvenOdd" value="0"/>
    <att type="integer" name="G1" value="4"/>
    <att type="integer" name="G2" value="0"/>
    <att type="integer" name="G3" value="1"/>
    <att type="integer" name="G4" value="0"/>
    <att type="integer" name="G5" value="0"/>
    <att type="integer" name="G6" value="0"/>
    <att type="string" name="LibraryID" value="N/A"/>
    <att type="integer" name="NumberOrganismIDs" value="0"/>
    <att type="string" name="ProteoSAFeClusterLink" value="http://gnps.ucsd.edu//ProteoSAFe/result.jsp?task=876a7eb59a9940079944549a810335c3&amp;view=cluster_details&amp;protein=191"/>
    <att type="real" name="RTMean" value="151.54"/>
    <att type="real" name="RTStdErr" value="1.05023806825"/>
    <att type="integer" name="UniqueFileSourcesCount" value="3"/>
    <att type="string" name="canonicalName" value="191"/>
    <att type="string" name="cluster index" value="191"/>
    <att type="list" name="cytoscape.alias.list">
      <att type="string" name="cytoscape.alias.list" value="191"/>
    </att>
    <att type="string" name="node.fillColor" value="255,0,0"/>
    <att type="integer" name="number of spectra" value="5"/>
    <att type="real" name="parent mass" value="594.294"/>
    <att type="integer" name="precursor charge" value="0"/>
    <att type="real" name="precursor mass" value="594.294"/>
    <att type="integer" name="sum(precursor intensity)" value="0"/>
    <graphics type="ELLIPSE" h="40.0" w="40.0" x="869.9505004882812" y="319.046142578125" fill="#666666" width="3" outline="#000000"/>
  </node>
  <node label="140" id="-31">
    <att type="string" name="AllFiles" value="AA BPM D7 2_Seg1Ev1.mzXML:552###AA BPM D7 2_Seg1Ev1.mzXML:568###AA TSB D7 1_Seg1Ev1.mzXML:550###AA TSB D7 1_Seg1Ev1.mzXML:558###AA TSB D7 1_Seg1Ev1.mzXML:576###AA TSB D7 1_Seg1Ev1.mzXML:584###AA TSB D7 1_Seg1Ev1.mzXML:596###AA TSB D7 2_Seg1Ev1.mzXML:552###AA TSB D7 2_Seg1Ev1.mzXML:580###AA TSB D7 2_Seg1Ev1.mzXML:588###AA TSB D7 2_Seg1Ev1.mzXML:596###"/>
    <att type="string" name="AllGroups" value=""/>
    <att type="string" name="AllOrganisms" value="N/A"/>
    <att type="real" name="BPM Avr" value="4512010.0"/>
    <att type="real" name="BPM SQRT." value="2124.149241"/>
    <att type="string" name="DefaultGroups" value="&quot;G1,G3,&quot;"/>
    <att type="integer" name="EvenOdd" value="1"/>
    <att type="integer" name="G1" value="2"/>
    <att type="integer" name="G2" value="0"/>
    <att type="integer" name="G3" value="9"/>
    <att type="integer" name="G4" value="0"/>
    <att type="integer" name="G5" value="0"/>
    <att type="integer" name="G6" value="0"/>
    <att type="string" name="ID" value="140"/>
    <att type="string" name="LibraryID" value="N/A"/>
    <att type="real" name="MPM Avr." value="0.0"/>
    <att type="real" name="MPM SQRT." value="0.0"/>
    <att type="integer" name="NumberOrganismIDs" value="0"/>
    <att type="string" name="ProteoSAFeClusterLink" value="http://gnps.ucsd.edu//ProteoSAFe/result.jsp?task=876a7eb59a9940079944549a810335c3&amp;view=cluster_details&amp;protein=140"/>
    <att type="real" name="RTMean" value="131.9727273"/>
    <att type="real" name="RTStdErr" value="3.40971873"/>
    <att type="real" name="TSB Avr." value="2.14846495E7"/>
    <att type="real" name="TSB SQRT." value="4635.153665"/>
    <att type="integer" name="UniqueFileSourcesCount" value="3"/>
    <att type="string" name="canonicalName" value="140"/>
    <att type="string" name="cluster index" value="140"/>
    <att type="list" name="cytoscape.alias.list">
      <att type="string" name="cytoscape.alias.list" value="140"/>
    </att>
    <att type="string" name="hiddenLabel" value="null" cy:hidden="true" cy:editable="false"/>
    <att type="string" name="node.fillColor" value="255,0,0"/>
    <att type="integer" name="number of spectra" value="11"/>
    <att type="real" name="parent mass" value="520.32"/>
    <att type="integer" name="precursor charge" value="0"/>
    <att type="real" name="precursor mass" value="520.317"/>
    <att type="integer" name="sum(precursor intensity)" value="0"/>
    <graphics type="ELLIPSE" h="39.99999809265137" w="40.0" x="770.2692260742188" y="41.831360816955566" fill="#000000" width="3" outline="#000000"/>
  </node>
  <node label="189" id="-59">
    <att type="string" name="AllFiles" value="AA BPM D7 2_Seg1Ev1.mzXML:712###AA BPM D7 2_Seg1Ev1.mzXML:720###AA BPM D7 2_Seg1Ev1.mzXML:728###AA BPM D7 2_Seg1Ev1.mzXML:736###AA BPM D7 1_Seg1Ev1.mzXML:714###AA BPM D7 1_Seg1Ev1.mzXML:730###AA BPM D7 1_Seg1Ev1.mzXML:738###AA MPM D7 1_Seg1Ev1.mzXML:694###AA MPM D7 1_Seg1Ev1.mzXML:710###AA MPM D7 1_Seg1Ev1.mzXML:718###AA MPM D7 2_Seg1Ev1.mzXML:698###AA MPM D7 2_Seg1Ev1.mzXML:722###AA TSB D7 1_Seg1Ev1.mzXML:720###AA TSB D7 1_Seg1Ev1.mzXML:736###AA TSB D7 1_Seg1Ev1.mzXML:744###AA TSB D7 1_Seg1Ev1.mzXML:752###AA TSB D7 2_Seg1Ev1.mzXML:722###AA TSB D7 2_Seg1Ev1.mzXML:740###AA TSB D7 2_Seg1Ev1.mzXML:748###AA TSB D7 2_Seg1Ev1.mzXML:758###AA TSB D7 2_Seg1Ev1.mzXML:782###"/>
    <att type="string" name="AllGroups" value=""/>
    <att type="string" name="AllOrganisms" value="N/A"/>
    <att type="real" name="BPM Avr" value="3.9090688E7"/>
    <att type="real" name="BPM SQRT." value="6252.254633"/>
    <att type="string" name="DefaultGroups" value="&quot;G1,G2,G3,&quot;"/>
    <att type="integer" name="EvenOdd" value="1"/>
    <att type="integer" name="G1" value="7"/>
    <att type="integer" name="G2" value="5"/>
    <att type="integer" name="G3" value="9"/>
    <att type="integer" name="G4" value="0"/>
    <att type="integer" name="G5" value="0"/>
    <att type="integer" name="G6" value="0"/>
    <att type="string" name="ID" value="189"/>
    <att type="string" name="LibraryID" value="N/A"/>
    <att type="real" name="MPM Avr." value="3.2518022E7"/>
    <att type="real" name="MPM SQRT." value="5702.45754"/>
    <att type="integer" name="NumberOrganismIDs" value="0"/>
    <att type="string" name="ProteoSAFeClusterLink" value="http://gnps.ucsd.edu//ProteoSAFe/result.jsp?task=876a7eb59a9940079944549a810335c3&amp;view=cluster_details&amp;protein=189"/>
    <att type="real" name="RTMean" value="164.3904762"/>
    <att type="real" name="RTStdErr" value="3.238040266"/>
    <att type="real" name="TSB Avr." value="5.22614745E7"/>
    <att type="real" name="TSB SQRT." value="7229.209812"/>
    <att type="integer" name="UniqueFileSourcesCount" value="6"/>
    <att type="string" name="canonicalName" value="189"/>
    <att type="string" name="cluster index" value="189"/>
    <att type="list" name="cytoscape.alias.list">
      <att type="string" name="cytoscape.alias.list" value="189"/>
    </att>
    <att type="string" name="hiddenLabel" value="null" cy:hidden="true" cy:editable="false"/>
    <att type="string" name="node.fillColor" value="255,0,0"/>
    <att type="integer" name="number of spectra" value="21"/>
    <att type="real" name="parent mass" value="586.33"/>
    <att type="integer" name="precursor charge" value="0"/>
    <att type="real" name="precursor mass" value="586.33"/>
    <att type="integer" name="sum(precursor intensity)" value="0"/>
    <graphics type="ELLIPSE" h="40.0" w="40.0" x="1069.23095703125" y="200.27626037597656" fill="#000000" width="3" outline="#000000"/>
  </node>
  <node label="128" id="-63">
    <att type="string" name="AllFiles" value="AA BPM D7 2_Seg1Ev1.mzXML:838###AA BPM D7 2_Seg1Ev1.mzXML:846###AA BPM D7 2_Seg1Ev1.mzXML:854###AA BPM D7 2_Seg1Ev1.mzXML:862###AA BPM D7 1_Seg1Ev1.mzXML:838###AA BPM D7 1_Seg1Ev1.mzXML:846###AA BPM D7 1_Seg1Ev1.mzXML:854###AA BPM D7 1_Seg1Ev1.mzXML:862###AA BPM D7 1_Seg1Ev1.mzXML:870###AA TSB D7 1_Seg1Ev1.mzXML:840###AA TSB D7 1_Seg1Ev1.mzXML:848###AA TSB D7 1_Seg1Ev1.mzXML:858###AA TSB D7 1_Seg1Ev1.mzXML:866###AA TSB D7 1_Seg1Ev1.mzXML:882###AA TSB D7 1_Seg1Ev1.mzXML:892###AA TSB D7 2_Seg1Ev1.mzXML:848###AA TSB D7 2_Seg1Ev1.mzXML:856###AA TSB D7 2_Seg1Ev1.mzXML:864###AA TSB D7 2_Seg1Ev1.mzXML:872###AA TSB D7 2_Seg1Ev1.mzXML:880###AA TSB D7 2_Seg1Ev1.mzXML:888###"/>
    <att type="string" name="AllGroups" value=""/>
    <att type="string" name="AllOrganisms" value="N/A"/>
    <att type="real" name="BPM Avr" value="2.70170755E7"/>
    <att type="real" name="BPM SQRT." value="5197.795254"/>
    <att type="string" name="DefaultGroups" value="&quot;G1,G3,&quot;"/>
    <att type="integer" name="EvenOdd" value="0"/>
    <att type="integer" name="G1" value="9"/>
    <att type="integer" name="G2" value="0"/>
    <att type="integer" name="G3" value="12"/>
    <att type="integer" name="G4" value="0"/>
    <att type="integer" name="G5" value="0"/>
    <att type="integer" name="G6" value="0"/>
    <att type="string" name="ID" value="128"/>
    <att type="string" name="LibraryID" value="N/A"/>
    <att type="real" name="MPM Avr." value="0.0"/>
    <att type="real" name="MPM SQRT." value="0.0"/>
    <att type="integer" name="NumberOrganismIDs" value="0"/>
    <att type="string" name="ProteoSAFeClusterLink" value="http://gnps.ucsd.edu//ProteoSAFe/result.jsp?task=876a7eb59a9940079944549a810335c3&amp;view=cluster_details&amp;protein=128"/>
    <att type="real" name="RTMean" value="189.6238095"/>
    <att type="real" name="RTStdErr" value="3.034617729"/>
    <att type="real" name="TSB Avr." value="3.06487395E7"/>
    <att type="real" name="TSB SQRT." value="5536.130372"/>
    <att type="integer" name="UniqueFileSourcesCount" value="4"/>
    <att type="string" name="canonicalName" value="128"/>
    <att type="string" name="cluster index" value="128"/>
    <att type="list" name="cytoscape.alias.list">
      <att type="string" name="cytoscape.alias.list" value="128"/>
    </att>
    <att type="string" name="hiddenLabel" value="null" cy:hidden="true" cy:editable="false"/>
    <att type="string" name="node.fillColor" value="255,190,190"/>
    <att type="integer" name="number of spectra" value="21"/>
    <att type="real" name="parent mass" value="507.37"/>
    <att type="integer" name="precursor charge" value="0"/>
    <att type="real" name="precursor mass" value="507.368"/>
    <att type="integer" name="sum(precursor intensity)" value="0"/>
    <graphics type="ELLIPSE" h="40.0" w="40.0" x="1162.798828125" y="183.8170623779297" fill="#666666" width="3" outline="#000000"/>
  </node>
  <node label="132" id="-77">
    <att type="string" name="AllFiles" value="AA BPM D7 1_Seg1Ev1.mzXML:502###"/>
    <att type="string" name="AllGroups" value=""/>
    <att type="string" name="AllOrganisms" value="N/A"/>
    <att type="string" name="DefaultGroups" value="G1,"/>
    <att type="integer" name="EvenOdd" value="0"/>
    <att type="integer" name="G1" value="1"/>
    <att type="integer" name="G2" value="0"/>
    <att type="integer" name="G3" value="0"/>
    <att type="integer" name="G4" value="0"/>
    <att type="integer" name="G5" value="0"/>
    <att type="integer" name="G6" value="0"/>
    <att type="string" name="LibraryID" value="N/A"/>
    <att type="integer" name="NumberOrganismIDs" value="0"/>
    <att type="string" name="ProteoSAFeClusterLink" value="http://gnps.ucsd.edu//ProteoSAFe/result.jsp?task=876a7eb59a9940079944549a810335c3&amp;view=cluster_details&amp;protein=132"/>
    <att type="real" name="RTMean" value="118.3"/>
    <att type="real" name="RTStdErr" value="0.0"/>
    <att type="integer" name="UniqueFileSourcesCount" value="1"/>
    <att type="string" name="canonicalName" value="132"/>
    <att type="string" name="cluster index" value="132"/>
    <att type="list" name="cytoscape.alias.list">
      <att type="string" name="cytoscape.alias.list" value="132"/>
    </att>
    <att type="integer" name="number of spectra" value="1"/>
    <att type="real" name="parent mass" value="514.24"/>
    <att type="integer" name="precursor charge" value="0"/>
    <att type="real" name="precursor mass" value="514.24"/>
    <att type="integer" name="sum(precursor intensity)" value="0"/>
    <graphics type="ELLIPSE" h="40.0" w="40.0" x="1634.93359375" y="393.11883544921875" fill="#666666" width="3" outline="#000000"/>
  </node>
  <node label="202" id="-16">
    <att type="string" name="AllFiles" value="AA TSB D7 1_Seg1Ev1.mzXML:328###AA TSB D7 1_Seg1Ev1.mzXML:334###AA TSB D7 2_Seg1Ev1.mzXML:330###"/>
    <att type="string" name="AllGroups" value=""/>
    <att type="string" name="AllOrganisms" value="N/A"/>
    <att type="string" name="DefaultGroups" value="G3,"/>
    <att type="integer" name="EvenOdd" value="1"/>
    <att type="integer" name="G1" value="0"/>
    <att type="integer" name="G2" value="0"/>
    <att type="integer" name="G3" value="3"/>
    <att type="integer" name="G4" value="0"/>
    <att type="integer" name="G5" value="0"/>
    <att type="integer" name="G6" value="0"/>
    <att type="string" name="LibraryID" value="N/A"/>
    <att type="integer" name="NumberOrganismIDs" value="0"/>
    <att type="string" name="ProteoSAFeClusterLink" value="http://gnps.ucsd.edu//ProteoSAFe/result.jsp?task=876a7eb59a9940079944549a810335c3&amp;view=cluster_details&amp;protein=202"/>
    <att type="real" name="RTMean" value="75.5"/>
    <att type="real" name="RTStdErr" value="0.754983443527"/>
    <att type="integer" name="UniqueFileSourcesCount" value="2"/>
    <att type="string" name="canonicalName" value="202"/>
    <att type="string" name="cluster index" value="202"/>
    <att type="list" name="cytoscape.alias.list">
      <att type="string" name="cytoscape.alias.list" value="202"/>
    </att>
    <att type="string" name="node.fillColor" value="255,190,190"/>
    <att type="integer" name="number of spectra" value="3"/>
    <att type="real" name="parent mass" value="637.284"/>
    <att type="integer" name="precursor charge" value="0"/>
    <att type="real" name="precursor mass" value="637.284"/>
    <att type="integer" name="sum(precursor intensity)" value="0"/>
    <graphics type="ELLIPSE" h="40.0" w="40.0" x="1340.09375" y="369.1268310546875" fill="#666666" width="3" outline="#000000"/>
  </node>
  <node label="100" id="-64">
    <att type="string" name="AllFiles" value="AA BPM D7 2_Seg1Ev1.mzXML:500###AA BPM D7 2_Seg1Ev1.mzXML:514###AA BPM D7 2_Seg1Ev1.mzXML:526###AA BPM D7 1_Seg1Ev1.mzXML:500###AA BPM D7 1_Seg1Ev1.mzXML:508###AA BPM D7 1_Seg1Ev1.mzXML:520###AA BPM D7 1_Seg1Ev1.mzXML:534###AA TSB D7 1_Seg1Ev1.mzXML:512###AA TSB D7 1_Seg1Ev1.mzXML:524###AA TSB D7 2_Seg1Ev1.mzXML:528###"/>
    <att type="string" name="AllGroups" value=""/>
    <att type="string" name="AllOrganisms" value="N/A"/>
    <att type="real" name="BPM Avr" value="1.04438885E7"/>
    <att type="real" name="BPM SQRT." value="3231.700559"/>
    <att type="string" name="DefaultGroups" value="&quot;G1,G3,&quot;"/>
    <att type="integer" name="EvenOdd" value="1"/>
    <att type="integer" name="G1" value="7"/>
    <att type="integer" name="G2" value="0"/>
    <att type="integer" name="G3" value="3"/>
    <att type="integer" name="G4" value="0"/>
    <att type="integer" name="G5" value="0"/>
    <att type="integer" name="G6" value="0"/>
    <att type="string" name="ID" value="100"/>
    <att type="string" name="LibraryID" value="N/A"/>
    <att type="real" name="MPM Avr." value="0.0"/>
    <att type="real" name="MPM SQRT." value="0.0"/>
    <att type="integer" name="NumberOrganismIDs" value="0"/>
    <att type="string" name="ProteoSAFeClusterLink" value="http://gnps.ucsd.edu//ProteoSAFe/result.jsp?task=876a7eb59a9940079944549a810335c3&amp;view=cluster_details&amp;protein=100"/>
    <att type="real" name="RTMean" value="120.99"/>
    <att type="real" name="RTStdErr" value="2.27862044"/>
    <att type="real" name="TSB Avr." value="3600157.5"/>
    <att type="real" name="TSB SQRT." value="1897.408101"/>
    <att type="integer" name="UniqueFileSourcesCount" value="4"/>
    <att type="string" name="canonicalName" value="100"/>
    <att type="string" name="cluster index" value="100"/>
    <att type="list" name="cytoscape.alias.list">
      <att type="string" name="cytoscape.alias.list" value="100"/>
    </att>
    <att type="string" name="hiddenLabel" value="null" cy:hidden="true" cy:editable="false"/>
    <att type="string" name="node.fillColor" value="255,190,190"/>
    <att type="integer" name="number of spectra" value="10"/>
    <att type="real" name="parent mass" value="440.32"/>
    <att type="integer" name="precursor charge" value="0"/>
    <att type="real" name="precursor mass" value="440.322"/>
    <att type="integer" name="sum(precursor intensity)" value="0"/>
    <graphics type="ELLIPSE" h="40.0" w="40.0" x="1334.5174560546875" y="209.53941345214844" fill="#666666" width="3" outline="#000000"/>
  </node>
  <edge label="129 (pp) 138" source="-49" target="-48">
    <att type="real" name="Cosine" value="0.658367"/>
    <att type="string" name="canonicalName" value="129 (pp) 138"/>
    <att type="real" name="deltaMZ" value="-10.93"/>
    <att type="string" name="interaction" value="pp" cy:editable="false"/>
    <graphics width="10" fill="#999999"/>
  </edge>
  <edge label="129 (pp) 174" source="-49" target="-47">
    <att type="real" name="Cosine" value="0.809989"/>
    <att type="string" name="canonicalName" value="129 (pp) 174"/>
    <att type="real" name="deltaMZ" value="-62.033"/>
    <att type="string" name="interaction" value="pp" cy:editable="false"/>
    <graphics width="10" fill="#999999"/>
  </edge>
  <edge label="129 (pp) 187" source="-49" target="-46">
    <att type="real" name="Cosine" value="0.839539"/>
    <att type="string" name="canonicalName" value="129 (pp) 187"/>
    <att type="real" name="deltaMZ" value="-76.02"/>
    <att type="string" name="interaction" value="pp" cy:editable="false"/>
    <graphics width="10" fill="#999999"/>
  </edge>
  <edge label="156 (pp) 163" source="-28" target="-25">
    <att type="real" name="Cosine" value="0.746488"/>
    <att type="string" name="canonicalName" value="156 (pp) 163"/>
    <att type="real" name="deltaMZ" value="-15.009"/>
    <att type="string" name="interaction" value="pp" cy:editable="false"/>
    <graphics width="10" fill="#999999"/>
  </edge>
  <edge label="156 (pp) 184" source="-28" target="-24">
    <att type="real" name="Cosine" value="0.851581"/>
    <att type="string" name="canonicalName" value="156 (pp) 184"/>
    <att type="real" name="deltaMZ" value="-45.02"/>
    <att type="string" name="interaction" value="pp" cy:editable="false"/>
    <graphics width="10" fill="#999999"/>
  </edge>
  <edge label="139 (pp) 140" source="-32" target="-31">
    <att type="real" name="Cosine" value="0.674198"/>
    <att type="string" name="canonicalName" value="139 (pp) 140"/>
    <att type="real" name="deltaMZ" value="-0.987"/>
    <att type="string" name="interaction" value="pp" cy:editable="false"/>
    <graphics width="10" fill="#999999"/>
  </edge>
  <edge label="139 (pp) 155" source="-32" target="-29">
    <att type="real" name="Cosine" value="0.859261"/>
    <att type="string" name="canonicalName" value="139 (pp) 155"/>
    <att type="real" name="deltaMZ" value="-14.013"/>
    <att type="string" name="interaction" value="pp" cy:editable="false"/>
    <graphics width="10" fill="#999999"/>
  </edge>
  <edge label="55 (pp) 80" source="-89" target="-88">
    <att type="real" name="Cosine" value="0.654315"/>
    <att type="string" name="canonicalName" value="55 (pp) 80"/>
    <att type="real" name="deltaMZ" value="-74.019"/>
    <att type="string" name="interaction" value="pp" cy:editable="false"/>
    <graphics width="10" fill="#999999"/>
  </edge>
  <edge label="49 (pp) 133" source="-93" target="-91">
    <att type="real" name="Cosine" value="0.80889"/>
    <att type="string" name="canonicalName" value="49 (pp) 133"/>
    <att type="real" name="deltaMZ" value="-188.071"/>
    <att type="string" name="interaction" value="pp" cy:editable="false"/>
    <graphics width="10" fill="#999999"/>
  </edge>
  <edge label="49 (pp) 145" source="-93" target="-90">
    <att type="real" name="Cosine" value="0.709924"/>
    <att type="string" name="canonicalName" value="49 (pp) 145"/>
    <att type="real" name="deltaMZ" value="-204.081"/>
    <att type="string" name="interaction" value="pp" cy:editable="false"/>
    <graphics width="10" fill="#999999"/>
  </edge>
  <edge label="49 (pp) 61" source="-93" target="-92">
    <att type="real" name="Cosine" value="0.964195"/>
    <att type="string" name="canonicalName" value="49 (pp) 61"/>
    <att type="real" name="deltaMZ" value="-33.981"/>
    <att type="string" name="interaction" value="pp" cy:editable="false"/>
    <graphics width="10" fill="#999999"/>
  </edge>
  <edge label="155 (pp) 156" source="-29" target="-28">
    <att type="real" name="Cosine" value="0.858374"/>
    <att type="string" name="canonicalName" value="155 (pp) 156"/>
    <att type="real" name="deltaMZ" value="-0.987"/>
    <att type="string" name="interaction" value="pp" cy:editable="false"/>
    <graphics width="10" fill="#999999"/>
  </edge>
  <edge label="155 (pp) 163" source="-29" target="-25">
    <att type="real" name="Cosine" value="0.825812"/>
    <att type="string" name="canonicalName" value="155 (pp) 163"/>
    <att type="real" name="deltaMZ" value="-15.996"/>
    <att type="string" name="interaction" value="pp" cy:editable="false"/>
    <graphics width="10" fill="#999999"/>
  </edge>
  <edge label="86 (pp) 100" source="-65" target="-64">
    <att type="real" name="Cosine" value="0.891543"/>
    <att type="string" name="canonicalName" value="86 (pp) 100"/>
    <att type="real" name="deltaMZ" value="-15.012"/>
    <att type="string" name="interaction" value="pp" cy:editable="false"/>
    <graphics width="10" fill="#999999"/>
  </edge>
  <edge label="86 (pp) 128" source="-65" target="-63">
    <att type="real" name="Cosine" value="0.758155"/>
    <att type="string" name="canonicalName" value="86 (pp) 128"/>
    <att type="real" name="deltaMZ" value="-82.058"/>
    <att type="string" name="interaction" value="pp" cy:editable="false"/>
    <graphics width="10" fill="#999999"/>
  </edge>
  <edge label="86 (pp) 162" source="-65" target="-62">
    <att type="real" name="Cosine" value="0.826971"/>
    <att type="string" name="canonicalName" value="86 (pp) 162"/>
    <att type="real" name="deltaMZ" value="-119.01"/>
    <att type="string" name="interaction" value="pp" cy:editable="false"/>
    <graphics width="10" fill="#999999"/>
  </edge>
  <edge label="86 (pp) 170" source="-65" target="-61">
    <att type="real" name="Cosine" value="0.803405"/>
    <att type="string" name="canonicalName" value="86 (pp) 170"/>
    <att type="real" name="deltaMZ" value="-142.08"/>
    <att type="string" name="interaction" value="pp" cy:editable="false"/>
    <graphics width="10" fill="#999999"/>
  </edge>
  <edge label="86 (pp) 173" source="-65" target="-60">
    <att type="real" name="Cosine" value="0.869626"/>
    <att type="string" name="canonicalName" value="86 (pp) 173"/>
    <att type="real" name="deltaMZ" value="-144.093"/>
    <att type="string" name="interaction" value="pp" cy:editable="false"/>
    <graphics width="10" fill="#999999"/>
  </edge>
  <edge label="86 (pp) 189" source="-65" target="-59">
    <att type="real" name="Cosine" value="0.73649"/>
    <att type="string" name="canonicalName" value="86 (pp) 189"/>
    <att type="real" name="deltaMZ" value="-161.02"/>
    <att type="string" name="interaction" value="pp" cy:editable="false"/>
    <graphics width="10" fill="#999999"/>
  </edge>
  <edge label="173 (pp) 174" source="-60" target="-47">
    <att type="real" name="Cosine" value="0.836512"/>
    <att type="string" name="canonicalName" value="173 (pp) 174"/>
    <att type="real" name="deltaMZ" value="-0.97998"/>
    <att type="string" name="interaction" value="pp" cy:editable="false"/>
    <graphics width="10" fill="#999999"/>
  </edge>
  <edge label="173 (pp) 189" source="-60" target="-59">
    <att type="real" name="Cosine" value="0.750779"/>
    <att type="string" name="canonicalName" value="173 (pp) 189"/>
    <att type="real" name="deltaMZ" value="-16.927"/>
    <att type="string" name="interaction" value="pp" cy:editable="false"/>
    <graphics width="10" fill="#999999"/>
  </edge>
  <edge label="173 (pp) 202" source="-60" target="-16">
    <att type="real" name="Cosine" value="0.727659"/>
    <att type="string" name="canonicalName" value="173 (pp) 202"/>
    <att type="real" name="deltaMZ" value="-67.881"/>
    <att type="string" name="interaction" value="pp" cy:editable="false"/>
    <graphics width="10" fill="#999999"/>
  </edge>
  <edge label="61 (pp) 132" source="-92" target="-77">
    <att type="real" name="Cosine" value="0.842587"/>
    <att type="string" name="canonicalName" value="61 (pp) 132"/>
    <att type="real" name="deltaMZ" value="-154.05"/>
    <att type="string" name="interaction" value="pp" cy:editable="false"/>
    <graphics width="10" fill="#999999"/>
  </edge>
  <edge label="162 (pp) 170" source="-62" target="-61">
    <att type="real" name="Cosine" value="0.880117"/>
    <att type="string" name="canonicalName" value="162 (pp) 170"/>
    <att type="real" name="deltaMZ" value="-23.07"/>
    <att type="string" name="interaction" value="pp" cy:editable="false"/>
    <graphics width="10" fill="#999999"/>
  </edge>
  <edge label="162 (pp) 173" source="-62" target="-60">
    <att type="real" name="Cosine" value="0.847653"/>
    <att type="string" name="canonicalName" value="162 (pp) 173"/>
    <att type="real" name="deltaMZ" value="-25.083"/>
    <att type="string" name="interaction" value="pp" cy:editable="false"/>
    <graphics width="10" fill="#999999"/>
  </edge>
  <edge label="162 (pp) 189" source="-62" target="-59">
    <att type="real" name="Cosine" value="0.841637"/>
    <att type="string" name="canonicalName" value="162 (pp) 189"/>
    <att type="real" name="deltaMZ" value="-42.01"/>
    <att type="string" name="interaction" value="pp" cy:editable="false"/>
    <graphics width="10" fill="#999999"/>
  </edge>
  <edge label="102 (pp) 129" source="-51" target="-49">
    <att type="real" name="Cosine" value="0.742148"/>
    <att type="string" name="canonicalName" value="102 (pp) 129"/>
    <att type="real" name="deltaMZ" value="-67.04"/>
    <att type="string" name="interaction" value="pp" cy:editable="false"/>
    <graphics width="10" fill="#999999"/>
  </edge>
  <edge label="102 (pp) 138" source="-51" target="-48">
    <att type="real" name="Cosine" value="0.675002"/>
    <att type="string" name="canonicalName" value="102 (pp) 138"/>
    <att type="real" name="deltaMZ" value="-77.97"/>
    <att type="string" name="interaction" value="pp" cy:editable="false"/>
    <graphics width="10" fill="#999999"/>
  </edge>
  <edge label="102 (pp) 174" source="-51" target="-47">
    <att type="real" name="Cosine" value="0.908408"/>
    <att type="string" name="canonicalName" value="102 (pp) 174"/>
    <att type="real" name="deltaMZ" value="-129.073"/>
    <att type="string" name="interaction" value="pp" cy:editable="false"/>
    <graphics width="10" fill="#999999"/>
  </edge>
  <edge label="102 (pp) 187" source="-51" target="-46">
    <att type="real" name="Cosine" value="0.876981"/>
    <att type="string" name="canonicalName" value="102 (pp) 187"/>
    <att type="real" name="deltaMZ" value="-143.06"/>
    <att type="string" name="interaction" value="pp" cy:editable="false"/>
    <graphics width="10" fill="#999999"/>
  </edge>
  <edge label="170 (pp) 173" source="-61" target="-60">
    <att type="real" name="Cosine" value="0.899924"/>
    <att type="string" name="canonicalName" value="170 (pp) 173"/>
    <att type="real" name="deltaMZ" value="-2.013"/>
    <att type="string" name="interaction" value="pp" cy:editable="false"/>
    <graphics width="10" fill="#999999"/>
  </edge>
  <edge label="170 (pp) 189" source="-61" target="-59">
    <att type="real" name="Cosine" value="0.816933"/>
    <att type="string" name="canonicalName" value="170 (pp) 189"/>
    <att type="real" name="deltaMZ" value="-18.94"/>
    <att type="string" name="interaction" value="pp" cy:editable="false"/>
    <graphics width="10" fill="#999999"/>
  </edge>
  <edge label="183 (pp) 184" source="-14" target="-24">
    <att type="real" name="Cosine" value="0.660678"/>
    <att type="string" name="canonicalName" value="183 (pp) 184"/>
    <att type="real" name="deltaMZ" value="-0.98999"/>
    <att type="string" name="interaction" value="pp" cy:editable="false"/>
    <graphics width="10" fill="#999999"/>
  </edge>
  <edge label="183 (pp) 189" source="-14" target="-59">
    <att type="real" name="Cosine" value="0.72377"/>
    <att type="string" name="canonicalName" value="183 (pp) 189"/>
    <att type="real" name="deltaMZ" value="-7.97003"/>
    <att type="string" name="interaction" value="pp" cy:editable="false"/>
    <graphics width="10" fill="#999999"/>
  </edge>
  <edge label="174 (pp) 187" source="-47" target="-46">
    <att type="real" name="Cosine" value="0.891778"/>
    <att type="string" name="canonicalName" value="174 (pp) 187"/>
    <att type="real" name="deltaMZ" value="-13.987"/>
    <att type="string" name="interaction" value="pp" cy:editable="false"/>
    <graphics width="10" fill="#999999"/>
  </edge>
  <edge label="176 (pp) 189" source="-15" target="-59">
    <att type="real" name="Cosine" value="0.831441"/>
    <att type="string" name="canonicalName" value="176 (pp) 189"/>
    <att type="real" name="deltaMZ" value="-14.018"/>
    <att type="string" name="interaction" value="pp" cy:editable="false"/>
    <graphics width="10" fill="#999999"/>
  </edge>
  <edge label="145 (pp) 148" source="-90" target="-26">
    <att type="real" name="Cosine" value="0.884044"/>
    <att type="string" name="canonicalName" value="145 (pp) 148"/>
    <att type="real" name="deltaMZ" value="-0.955994"/>
    <att type="string" name="interaction" value="pp" cy:editable="false"/>
    <graphics width="10" fill="#999999"/>
  </edge>
  <edge label="145 (pp) 187" source="-90" target="-46">
    <att type="real" name="Cosine" value="0.777345"/>
    <att type="string" name="canonicalName" value="145 (pp) 187"/>
    <att type="real" name="deltaMZ" value="-54.08"/>
    <att type="string" name="interaction" value="pp" cy:editable="false"/>
    <graphics width="10" fill="#999999"/>
  </edge>
  <edge label="80 (pp) 191" source="-88" target="-70">
    <att type="real" name="Cosine" value="0.782316"/>
    <att type="string" name="canonicalName" value="80 (pp) 191"/>
    <att type="real" name="deltaMZ" value="-177.075"/>
    <att type="string" name="interaction" value="pp" cy:editable="false"/>
    <graphics width="10" fill="#999999"/>
  </edge>
  <edge label="80 (pp) 193" source="-88" target="-69">
    <att type="real" name="Cosine" value="0.711492"/>
    <att type="string" name="canonicalName" value="80 (pp) 193"/>
    <att type="real" name="deltaMZ" value="-191.09"/>
    <att type="string" name="interaction" value="pp" cy:editable="false"/>
    <graphics width="10" fill="#999999"/>
  </edge>
  <edge label="191 (pp) 193" source="-70" target="-69">
    <att type="real" name="Cosine" value="0.903801"/>
    <att type="string" name="canonicalName" value="191 (pp) 193"/>
    <att type="real" name="deltaMZ" value="-14.015"/>
    <att type="string" name="interaction" value="pp" cy:editable="false"/>
    <graphics width="10" fill="#999999"/>
  </edge>
  <edge label="140 (pp) 156" source="-31" target="-28">
    <att type="real" name="Cosine" value="0.859232"/>
    <att type="string" name="canonicalName" value="140 (pp) 156"/>
    <att type="real" name="deltaMZ" value="-14.013"/>
    <att type="string" name="interaction" value="pp" cy:editable="false"/>
    <graphics width="10" fill="#999999"/>
  </edge>
  <edge label="128 (pp) 162" source="-63" target="-62">
    <att type="real" name="Cosine" value="0.736872"/>
    <att type="string" name="canonicalName" value="128 (pp) 162"/>
    <att type="real" name="deltaMZ" value="-36.952"/>
    <att type="string" name="interaction" value="pp" cy:editable="false"/>
    <graphics width="10" fill="#999999"/>
  </edge>
  <edge label="128 (pp) 170" source="-63" target="-61">
    <att type="real" name="Cosine" value="0.711615"/>
    <att type="string" name="canonicalName" value="128 (pp) 170"/>
    <att type="real" name="deltaMZ" value="-60.022"/>
    <att type="string" name="interaction" value="pp" cy:editable="false"/>
    <graphics width="10" fill="#999999"/>
  </edge>
  <edge label="128 (pp) 173" source="-63" target="-60">
    <att type="real" name="Cosine" value="0.795349"/>
    <att type="string" name="canonicalName" value="128 (pp) 173"/>
    <att type="real" name="deltaMZ" value="-62.035"/>
    <att type="string" name="interaction" value="pp" cy:editable="false"/>
    <graphics width="10" fill="#999999"/>
  </edge>
  <edge label="128 (pp) 189" source="-63" target="-59">
    <att type="real" name="Cosine" value="0.684033"/>
    <att type="string" name="canonicalName" value="128 (pp) 189"/>
    <att type="real" name="deltaMZ" value="-78.962"/>
    <att type="string" name="interaction" value="pp" cy:editable="false"/>
    <graphics width="10" fill="#999999"/>
  </edge>
  <edge label="128 (pp) 129" source="-63" target="-49">
    <att type="real" name="Cosine" value="0.815894"/>
    <att type="string" name="canonicalName" value="128 (pp) 129"/>
    <att type="real" name="deltaMZ" value="-0.981995"/>
    <att type="string" name="interaction" value="pp" cy:editable="false"/>
    <graphics width="10" fill="#999999"/>
  </edge>
  <edge label="132 (pp) 203" source="-77" target="-39">
    <att type="real" name="Cosine" value="0.890561"/>
    <att type="string" name="canonicalName" value="132 (pp) 203"/>
    <att type="real" name="deltaMZ" value="-128.09"/>
    <att type="string" name="interaction" value="pp" cy:editable="false"/>
    <graphics width="10" fill="#999999"/>
  </edge>
  <edge label="100 (pp) 102" source="-64" target="-51">
    <att type="real" name="Cosine" value="0.909797"/>
    <att type="string" name="canonicalName" value="100 (pp) 102"/>
    <att type="real" name="deltaMZ" value="-0.988007"/>
    <att type="string" name="interaction" value="pp" cy:editable="false"/>
    <graphics width="10" fill="#999999"/>
  </edge>
  <edge label="100 (pp) 128" source="-64" target="-63">
    <att type="real" name="Cosine" value="0.788135"/>
    <att type="string" name="canonicalName" value="100 (pp) 128"/>
    <att type="real" name="deltaMZ" value="-67.046"/>
    <att type="string" name="interaction" value="pp" cy:editable="false"/>
    <graphics width="10" fill="#999999"/>
  </edge>
  <edge label="100 (pp) 162" source="-64" target="-62">
    <att type="real" name="Cosine" value="0.794362"/>
    <att type="string" name="canonicalName" value="100 (pp) 162"/>
    <att type="real" name="deltaMZ" value="-103.998"/>
    <att type="string" name="interaction" value="pp" cy:editable="false"/>
    <graphics width="10" fill="#999999"/>
  </edge>
  <edge label="100 (pp) 170" source="-64" target="-61">
    <att type="real" name="Cosine" value="0.811511"/>
    <att type="string" name="canonicalName" value="100 (pp) 170"/>
    <att type="real" name="deltaMZ" value="-127.068"/>
    <att type="string" name="interaction" value="pp" cy:editable="false"/>
    <graphics width="10" fill="#999999"/>
  </edge>
  <edge label="100 (pp) 173" source="-64" target="-60">
    <att type="real" name="Cosine" value="0.934391"/>
    <att type="string" name="canonicalName" value="100 (pp) 173"/>
    <att type="real" name="deltaMZ" value="-129.081"/>
    <att type="string" name="interaction" value="pp" cy:editable="false"/>
    <graphics width="10" fill="#999999"/>
  </edge>
  <edge label="100 (pp) 189" source="-64" target="-59">
    <att type="real" name="Cosine" value="0.696028"/>
    <att type="string" name="canonicalName" value="100 (pp) 189"/>
    <att type="real" name="deltaMZ" value="-146.008"/>
    <att type="string" name="interaction" value="pp" cy:editable="false"/>
    <graphics width="10" fill="#999999"/>
  </edge>
</graph>
