# Supplementary material for: Warhead biosynthesis and the origin of structural diversity in hydroxamate metalloproteinase inhibitors
Source: Nat Commun. 2017 Dec 6;8:1965. doi: 10.1038/s41467-017-01975-6 (PMC5719088; doi:10.1038/s41467-017-01975-6)
Supplement: Supplementary file 4 — Supplementary Data 1 [file 41467_2017_1975_MOESM4_ESM.zip › CytoscapeSession-2017_09_02-22_19/cysession.xml]

<?xml version="1.0" encoding="UTF-8" standalone="yes"?>
<cysession xmlns:xlink="http://www.w3.org/1999/xlink" xmlns:xsi="http://www.w3.org/2001/XMLSchema-instance" documentVersion="0.9" id="CytoscapeSession-2017_09_02-22_19">
    <sessionNote>You can add note for this session here.</sessionNote>
    <sessionState>
        <desktop>
            <desktopSize height="766" width="1187"/>
            <networkFrames>
                <networkFrame y="-7" x="66" height="524" width="741" frameID="Filtered network"/>
                <networkFrame y="142" x="-30" height="809" width="1117" frameID="Matlystatins only"/>
                <networkFrame y="233" x="-122" height="897" width="1433" frameID="Matlystatin-containing network"/>
                <networkFrame y="0" x="0" height="543" width="593" frameID="Original network"/>
            </networkFrames>
        </desktop>
        <server>
            <ontologyServer/>
        </server>
        <cytopanels>
            <cytopanel id="CytoPanel1">
                <panelState>dock</panelState>
                <selectedPanel>1</selectedPanel>
                <panels>
                    <panel id="test"/>
                </panels>
            </cytopanel>
            <cytopanel id="CytoPanel2">
                <panelState>dock</panelState>
                <selectedPanel>0</selectedPanel>
                <panels>
                    <panel id="test"/>
                </panels>
            </cytopanel>
            <cytopanel id="CytoPanel3">
                <panelState>hide</panelState>
                <selectedPanel>-1</selectedPanel>
                <panels>
                    <panel id="test"/>
                </panels>
            </cytopanel>
        </cytopanels>
    </sessionState>
    <networkTree>
        <network visualStyle="default" viewAvailable="true" id="Matlystatins only" filename="Matlystatins only.xgmml">
            <parent id="Matlystatin-containing network"/>
        </network>
        <network visualStyle="default" viewAvailable="true" id="Matlystatin-containing network" filename="Matlystatin-containing network.xgmml">
            <parent id="Filtered network"/>
            <child id="Matlystatins only"/>
        </network>
        <network visualStyle="default" viewAvailable="true" id="Filtered network" filename="Filtered network.xgmml">
            <parent id="Original network"/>
            <child id="Matlystatin-containing network"/>
        </network>
        <network visualStyle="default" viewAvailable="true" id="Original network" filename="Original network.xgmml">
            <parent id="Network Root"/>
            <child id="Filtered network"/>
            <hiddenEdges>
                <edge interaction="pp" target="157" source="141" id="141 (pp) 157"/>
                <edge interaction="pp" target="157" source="155" id="155 (pp) 157"/>
                <edge interaction="pp" target="157" source="156" id="156 (pp) 157"/>
                <edge interaction="pp" target="184" source="157" id="157 (pp) 184"/>
                <edge interaction="pp" target="159" source="158" id="158 (pp) 159"/>
                <edge interaction="pp" target="165" source="164" id="164 (pp) 165"/>
                <edge interaction="pp" target="190" source="176" id="176 (pp) 190"/>
                <edge interaction="pp" target="190" source="183" id="183 (pp) 190"/>
                <edge interaction="pp" target="209" source="208" id="208 (pp) 209"/>
                <edge interaction="pp" target="219" source="208" id="208 (pp) 219"/>
                <edge interaction="pp" target="212" source="211" id="211 (pp) 212"/>
                <edge interaction="pp" target="103" source="102" id="102 (pp) 103"/>
                <edge interaction="pp" target="98" source="97" id="97 (pp) 98"/>
                <edge interaction="pp" target="129" source="103" id="103 (pp) 129"/>
                <edge interaction="pp" target="187" source="103" id="103 (pp) 187"/>
                <edge interaction="pp" target="174" source="103" id="103 (pp) 174"/>
                <edge interaction="pp" target="111" source="110" id="110 (pp) 111"/>
                <edge interaction="pp" target="159" source="135" id="135 (pp) 159"/>
                <edge interaction="pp" target="168" source="159" id="159 (pp) 168"/>
                <edge interaction="pp" target="160" source="159" id="159 (pp) 160"/>
                <edge interaction="pp" target="141" source="139" id="139 (pp) 141"/>
                <edge interaction="pp" target="157" source="140" id="140 (pp) 157"/>
                <edge interaction="pp" target="156" source="141" id="141 (pp) 156"/>
                <edge interaction="pp" target="141" source="140" id="140 (pp) 141"/>
                <edge interaction="pp" target="190" source="86" id="86 (pp) 190"/>
                <edge interaction="pp" target="103" source="100" id="100 (pp) 103"/>
                <edge interaction="pp" target="190" source="100" id="100 (pp) 190"/>
                <edge interaction="pp" target="190" source="162" id="162 (pp) 190"/>
                <edge interaction="pp" target="190" source="128" id="128 (pp) 190"/>
                <edge interaction="pp" target="190" source="173" id="173 (pp) 190"/>
                <edge interaction="pp" target="190" source="189" id="189 (pp) 190"/>
                <edge interaction="pp" target="90" source="89" id="89 (pp) 90"/>
                <edge interaction="pp" target="190" source="170" id="170 (pp) 190"/>
                <edge interaction="pp" target="91" source="66" id="66 (pp) 91"/>
                <edge interaction="pp" target="194" source="193" id="193 (pp) 194"/>
                <edge interaction="pp" target="194" source="191" id="191 (pp) 194"/>
                <edge interaction="pp" target="194" source="80" id="80 (pp) 194"/>
                <edge interaction="pp" target="21" source="16" id="16 (pp) 21"/>
                <edge interaction="pp" target="26" source="16" id="16 (pp) 26"/>
                <edge interaction="pp" target="16" source="15" id="15 (pp) 16"/>
                <edge interaction="pp" target="92" source="91" id="91 (pp) 92"/>
                <edge interaction="pp" target="122" source="91" id="91 (pp) 122"/>
                <edge interaction="pp" target="95" source="91" id="91 (pp) 95"/>
                <edge interaction="pp" target="93" source="91" id="91 (pp) 93"/>
                <edge interaction="pp" target="91" source="37" id="37 (pp) 91"/>
            </hiddenEdges>
        </network>
        <network visualStyle="default" viewAvailable="false" id="Network Root" filename="Network Root.xgmml">
            <parent id="NULL"/>
            <child id="Original network"/>
        </network>
    </networkTree>
</cysession>
