# Supplementary material for: Warhead biosynthesis and the origin of structural diversity in hydroxamate metalloproteinase inhibitors
Source: Nat Commun. 2017 Dec 6;8:1965. doi: 10.1038/s41467-017-01975-6 (PMC5719088; doi:10.1038/s41467-017-01975-6)
Supplement: Supplementary file 4 — Supplementary Data 1 [file 41467_2017_1975_MOESM4_ESM.zip › CytoscapeSession-2017_09_02-22_19/plugins/AttributeBrowserPlugin/attributeBrowser.props]

#Cytoscape Attribute Browser Plugin Properties
#Sat Sep 02 22:19:08 BST 2017
attributeBrowser.node.selectedAttr0029=MPM Avr.\t87
attributeBrowser.node.selectedAttr0028=BPM SQRT.\t94
attributeBrowser.node.selectedAttr0027=BPM Avr\t81
attributeBrowser.node.selectedAttr0026=node.fillColor\t111
attributeBrowser.node.selectedAttr0025=sum(precursor intensity)\t172
attributeBrowser.node.selectedAttr0024=precursor mass\t123
attributeBrowser.node.selectedAttr0023=precursor charge\t132
attributeBrowser.node.selectedAttr0022=cytoscape.alias.list\t138
attributeBrowser.node.selectedAttr0021=cluster index\t108
attributeBrowser.node.selectedAttr0020=canonicalName\t119
attributeBrowser.network.selectedAttr0001=Value\t67
attributeBrowser.network.selectedAttr0000=Network Attribute Name\t166
attributeBrowser.node.selectedAttr0019=UniqueFileSourcesCount\t170
attributeBrowser.node.selectedAttr0018=ProteoSAFeClusterLink\t160
attributeBrowser.node.selectedAttr0017=NumberOrganismIDs\t151
attributeBrowser.node.selectedAttr0016=LibraryID\t87
attributeBrowser.node.selectedAttr0015=G6\t53
attributeBrowser.node.selectedAttr0014=G5\t53
attributeBrowser.node.selectedAttr0013=G4\t53
attributeBrowser.node.selectedAttr0012=G3\t53
attributeBrowser.node.selectedAttr0011=G2\t53
attributeBrowser.node.selectedAttr0010=G1\t53
attributeBrowser.node.selectedAttr0009=EvenOdd\t86
attributeBrowser.node.selectedAttr0008=DefaultGroups\t116
attributeBrowser.node.selectedAttr0007=AllOrganisms\t111
attributeBrowser.node.selectedAttr0006=AllGroups\t92
attributeBrowser.node.selectedAttr0005=AllFiles\t76
attributeBrowser.edge.selectedAttr0004=interaction\t96
attributeBrowser.node.selectedAttr0004=number of spectra\t137
attributeBrowser.edge.selectedAttr0003=deltaMZ\t80
attributeBrowser.node.selectedAttr0003=RTStdErr\t85
attributeBrowser.edge.selectedAttr0002=canonicalName\t119
attributeBrowser.node.selectedAttr0002=RTMean\t80
attributeBrowser.edge.selectedAttr0001=Cosine\t90
attributeBrowser.node.selectedAttr0001=parent mass\t104
attributeBrowser.edge.selectedAttr0000=ID\t86
attributeBrowser.node.selectedAttr0032=TSB SQRT.\t92
attributeBrowser.node.selectedAttr0000=ID\t49
attributeBrowser.node.selectedAttr0031=TSB Avr.\t82
attributeBrowser.node.selectedAttr0030=MPM SQRT.\t97
