# Supplementary material for: Warhead biosynthesis and the origin of structural diversity in hydroxamate metalloproteinase inhibitors
Source: Nat Commun. 2017 Dec 6;8:1965. doi: 10.1038/s41467-017-01975-6 (PMC5719088; doi:10.1038/s41467-017-01975-6)
Supplement: Supplementary file 4 — Supplementary Data 1 [file 41467_2017_1975_MOESM4_ESM.zip › CytoscapeSession-2017_09_02-22_19/images/image_metadata.props]

#Image Metadata
#Sat Sep 02 22:19:08 BST 2017
1=cytoscape.visual.customgraphic.NullCustomGraphics
